# Supplementary material for: Comparing the retention mechanisms of tandem duplicates and retrogenes in human and mouse genomes
Source: Genet Sel Evol. 2010 Jun 28;42(1):24. doi: 10.1186/1297-9686-42-24 (PMC2902415; doi:10.1186/1297-9686-42-24)
Supplement: Additional file 1 — Human tandem duplicates. [file 1297-9686-42-24-S1.XLS]

## Sheet: Additional file 1
Additional file 1 - Human tandem duplicates
a. Automatically assigned by our programme
b. Rank of the gene on the chromosome
c. Sequence similarity as measured by the average amino acid identity
d. Expression similarity as measured by s/(s+d)
NA: data unavailable in database
Familya	Gene1	Chr1	Rank1b	Gene2	Chr2	Rank2	SeqSimc	dN	dS	ExpSimd
2287	ENSG00000064012	2	1031	ENSG00000003400	2	1030	0.315	0.63	1.46	0.26087
393	ENSG00000109743	4	134	ENSG00000004468	4	135	0.29	0.66	5.13	0.0714286
2029	ENSG00000131738	17	627	ENSG00000006059	17	626	0.93	0.01	0.2
971	ENSG00000133020	17	235	ENSG00000006788	17	234	0.81	0.11	1.37
3181	ENSG00000215148	16	137	ENSG00000007038	16	138	0.535	0.31	0.5
1585	ENSG00000008196	6	609	ENSG00000008197	6	608	0.475	0.43	4.18
2895	ENSG00000111181	12	3	ENSG00000010379	12	4	0.675	0.16	1.47	0.209302
429	ENSG00000094963	1	1612	ENSG00000010932	1	1613	0.545	0.33	1.43	0
2324	ENSG00000105127	19	458	ENSG00000011243	19	459	0.29	0.84	2.37	0.195122
2107	ENSG00000198767	X	107	ENSG00000012174	X	108	0.11	1.93	4	0
606	ENSG00000111291	12	191	ENSG00000013588	12	190	0.415	0.5	1.51	0
770	ENSG00000164485	6	941	ENSG00000016402	6	940	0.205
2502	ENSG00000016602	1	877	ENSG00000016490	1	876	0.6	0.29	1.05	0
1224	ENSG00000204920	19	926	ENSG00000018607	19	925	0.695	0.14	0.24
1216	ENSG00000145863	5	747	ENSG00000022355	5	749	0.56	0.26	2.28	0
828	ENSG00000167634	19	1297	ENSG00000022556	19	1298	0.62	0.2	0.41
1270	ENSG00000067334	1	922	ENSG00000023909	1	923	0.085	1.06	2.15	0.563758
650	ENSG00000139547	12	571	ENSG00000025423	12	569	0.66	0.24	1.18	0.03125
3340	ENSG00000188038	16	682	ENSG00000038358	16	681	0.125	1.23	1.38
1019	ENSG00000113361	5	79	ENSG00000040731	5	77	0.725	0.16	2.07	0.0322581
2409	ENSG00000177324	X	90	ENSG00000047634	X	88	0.085
2113	ENSG00000112599	6	519	ENSG00000048545	6	518	0.42	0.44	2.85	0
2046	ENSG00000211454	1	272	ENSG00000053371	1	274	0.845	0.24	0.59
2848	ENSG00000153898	1	864	ENSG00000055732	1	865	0.555	0.35	2.43
558	ENSG00000162267	3	395	ENSG00000055955	3	396	0.4	0.5	2.65	0.0851064
558	ENSG00000162267	3	395	ENSG00000055957	3	394	0.525	0.34	2.24	0.6
2186	ENSG00000206073	18	242	ENSG00000057149	18	241	0.88	0.02	0.07	0.4
3415	ENSG00000135862	1	1692	ENSG00000058085	1	1693	0.33	0.52	2.97	0.0930233
2361	ENSG00000173262	12	108	ENSG00000059804	12	110	0.92	0.02	0.06	1
2864	ENSG00000205667	X	21	ENSG00000062096	X	22	0.575	0.27	2.48
1694	ENSG00000148377	10	8	ENSG00000067064	10	9	0.575	0.21	4.85
2765	ENSG00000102316	X	329	ENSG00000067445	X	330	0.325			0.134831
836	ENSG00000114378	3	340	ENSG00000068001	3	341	0.395	0.62	1.91	0.0724638
1176	ENSG00000213186	3	886	ENSG00000068885	3	884	0.06	1.32	4.25
3225	ENSG00000189221	X	182	ENSG00000069535	X	183	0.685	0.19	1.84	0.155556
1116	ENSG00000070731	17	1110	ENSG00000070526	17	1111	0.3	1.82	4.21
1888	ENSG00000156738	11	616	ENSG00000071203	11	617	0.2	1.55	1.36
1242	ENSG00000151116	11	315	ENSG00000074319	11	314	0.2	0.88	1.85	0.209677
2169	ENSG00000135605	4	236	ENSG00000074966	4	235	0.515	0.26	4.11	0
1595	ENSG00000103522	16	366	ENSG00000077238	16	365	0.14			0.384615
2401	ENSG00000196275	7	402	ENSG00000077809	7	400	0.325	0.3	0.67
1867	ENSG00000197635	2	838	ENSG00000078098	2	840	0.51	0.4	1.58	0.2
1800	ENSG00000147138	X	452	ENSG00000078589	X	451	0.445	0.38	1.92
3394	ENSG00000118849	3	876	ENSG00000079257	3	875	0.245	0.71	1.94	0.181818
1934	ENSG00000185404	2	1209	ENSG00000079263	2	1208	0.655			0.396552
653	ENSG00000188716	10	395	ENSG00000079393	10	396	0.36	0.38	2.24
1263	ENSG00000081051	4	341	ENSG00000079557	4	342	0.38	0.55	1.78	0.0512821
2499	ENSG00000171649	19	1382	ENSG00000083817	19	1381	0.58	0.22	0.45
3110	ENSG00000121716	7	589	ENSG00000085514	7	590	0.7	0.11	0.14	0.257576
3449	ENSG00000005471	7	477	ENSG00000085563	7	478	0.73	0.16	0.78	0.76
2670	ENSG00000167580	12	386	ENSG00000086159	12	388	0.545	0.3	1.22	0
674	ENSG00000206172	16	12	ENSG00000086506	16	13	0.61	0.21	2.04
759	ENSG00000060558	19	110	ENSG00000088256	19	109	0.53	0.32	3.49	0.284768
2300	ENSG00000101307	20	32	ENSG00000089012	20	33	0.775	0.12	0.21	0
2593	ENSG00000135124	12	950	ENSG00000089041	12	949	0.355	0.74	2.67	0.0545455
2560	ENSG00000111335	12	884	ENSG00000089127	12	882	0.33	0.41	1.56
2782	ENSG00000217555	16	629	ENSG00000089505	16	630	0.25	1.03	0.9
1174	ENSG00000215825	1	1718	ENSG00000090104	1	1719	0.45	0.32	1.43
2194	ENSG00000104938	19	237	ENSG00000090659	19	236	0.805	0.09	0.15	0.0897436
933	ENSG00000091137	7	689	ENSG00000091138	7	691	0.445	0.45	1.68
2042	ENSG00000100911	14	126	ENSG00000092010	14	124	0.42	0.41	2.06	0.577236
2120	ENSG00000112299	6	919	ENSG00000093134	6	920	0.62	0.26	1.49	0.5
2029	ENSG00000131738	17	627	ENSG00000094796	17	629	0.925	0.01	0.34	0
429	ENSG00000007933	1	1610	ENSG00000094963	1	1612	0.545	0.33	1.87	0.3
1229	ENSG00000204361	11	1169	ENSG00000095110	11	1167	0.61	0.17	0.55
269	ENSG00000187553	10	499	ENSG00000095596	10	500	0.44	0.54	4.22
494	ENSG00000172236	16	59	ENSG00000095917	16	60	0.77	0.06	0.21
957	ENSG00000187919	6	621	ENSG00000096087	6	620	0.95	0.02	0.01
2958	ENSG00000099977	22	147	ENSG00000099974	22	146	0.64	0.11	0.1
2204	ENSG00000100053	22	170	ENSG00000100058	22	171	0.495	0.31	3.39	0
1724	ENSG00000100344	22	427	ENSG00000100341	22	426	0.32	0.58	3.04
2547	ENSG00000128335	22	279	ENSG00000100342	22	280	0.555	0.24	0.17
140	ENSG00000100450	14	155	ENSG00000100453	14	156	0.665	0.32	1.11	0.333333
713	ENSG00000126778	14	315	ENSG00000100625	14	316	0.335	0.38	3.75
1706	ENSG00000168398	14	557	ENSG00000100739	14	558	0.315	0.62	3.99	1
842	ENSG00000101200	20	53	ENSG00000101405	20	52	0.585	0.16	1.54
1156	ENSG00000129988	20	316	ENSG00000101425	20	315	0.43	0.47	1.41	0
2585	ENSG00000204662	20	164	ENSG00000101435	20	165	0.59	0.26	0.51
1970	ENSG00000101441	20	169	ENSG00000101439	20	168	0.56	0.29	0.65	0.168919
1970	ENSG00000170373	20	170	ENSG00000101441	20	169	0.87	0.06	0.14	0.384615
773	ENSG00000085415	18	64	ENSG00000101639	18	65	0.065	1.25	2.51	0.153226
725	ENSG00000123569	X	543	ENSG00000101812	X	542	0.455	0.15	0.27
24	ENSG00000165192	X	68	ENSG00000102048	X	67	0.47	0.42	1.57
3434	ENSG00000162006	16	47	ENSG00000102854	16	46	0.2	0.79	4.4
3179	ENSG00000125148	16	571	ENSG00000102891	16	569	0.625	0.25	1.75
30	ENSG00000102970	16	595	ENSG00000102962	16	593	0.34	0.67	1.06	0
3449	ENSG00000091262	16	270	ENSG00000103222	16	269	0.415	0.46	3.42	0.038961
2246	ENSG00000099365	16	470	ENSG00000103496	16	471	0.445	0.42	3.68
1841	ENSG00000159495	15	183	ENSG00000104055	15	182	0.475	0.41	2.1
2816	ENSG00000104818	19	1084	ENSG00000104826	19	1082	0.76	0.07	0.17
1167	ENSG00000104973	19	1124	ENSG00000104960	19	1125	0.31
3295	ENSG00000006659	19	812	ENSG00000105198	19	811	0.595	0.2	0.26	0.0149254
3295	ENSG00000105198	19	811	ENSG00000105205	19	813	0.535	0.36	0.26	0
849	ENSG00000105370	19	1188	ENSG00000105374	19	1187	0.2	0.79	2.73	0.111111
1152	ENSG00000197865	19	1198	ENSG00000105501	19	1197	0.635	0.16	0.3
2759	ENSG00000204577	19	1274	ENSG00000105609	19	1275	0.58	0.18	0.28
3403	ENSG00000105854	7	522	ENSG00000105852	7	521	0.65	0.25	1.15	0.131579
3403	ENSG00000005421	7	520	ENSG00000105854	7	522	0.655	0.24	1.26	0.0775862
2354	ENSG00000105974	7	717	ENSG00000105971	7	716	0.315	0.66	3.41	0.526718
836	ENSG00000106302	7	746	ENSG00000106304	7	747	0.4	0.56	1.85	0
2242	ENSG00000196329	7	938	ENSG00000106560	7	936	0.365	0.6	1.58
1888	ENSG00000002933	7	940	ENSG00000106565	7	939	0.28	0.55	1.16	0.529412
1670	ENSG00000196781	9	351	ENSG00000106829	9	350	0.815	0.07	1.46	0.791139
3192	ENSG00000107014	9	29	ENSG00000107018	9	30	0.82	0.1	0.1	0.14
2304	ENSG00000138109	10	516	ENSG00000108242	10	514	0.81	0.1	0.32
1701	ENSG00000072210	17	342	ENSG00000108602	17	344	0.445	0.22	4.22	0.0945946
30	ENSG00000108688	17	460	ENSG00000108691	17	459	0.67	0.14	0.64	0.166667
30	ENSG00000108688	17	460	ENSG00000108700	17	462	0.63	0.15	0.54	0.5
1386	ENSG00000108785	17	672	ENSG00000108786	17	673	0.71	0.06	0.13
2037	ENSG00000171201	4	322	ENSG00000109208	4	321	0.56	0.35	0.42	0.777778
2464	ENSG00000205595	4	357	ENSG00000109321	4	356	1	0	0.005
2137	ENSG00000165457	11	919	ENSG00000110195	11	918	0.715	0.17	1.14	0.0952381
385	ENSG00000023445	11	1075	ENSG00000110330	11	1076	0.705	0.16	0.66	0.25
1227	ENSG00000149968	11	1084	ENSG00000110347	11	1085	0.495	0.39	4.17	0.0363636
1736	ENSG00000205126	11	404	ENSG00000110455	11	405	0.46	0.4	1.34
1971	ENSG00000124939	11	661	ENSG00000110484	11	663	0.57	0.35	0.44	0
177	ENSG00000110848	12	139	ENSG00000110852	12	141	0.29	0.67	1.42	0.441176
1272	ENSG00000111049	12	695	ENSG00000111046	12	694	0.37	0.54	3.65	0
1979	ENSG00000134551	12	168	ENSG00000111215	12	166	0.395	0.5	0.51	0.0980392
2560	ENSG00000111331	12	883	ENSG00000111335	12	884	0.265	0.43	1.62
2030	ENSG00000134294	12	325	ENSG00000111371	12	324	0.45	0.4	2	0.492958
2882	ENSG00000127318	12	644	ENSG00000111536	12	643	0.215	1.32	1.62	0
2189	ENSG00000134538	12	230	ENSG00000111700	12	228	0.785	0.1	0.29	0
1330	ENSG00000214826	12	132	ENSG00000111788	12	130	0.93	0.01	0.02	1
1157	ENSG00000026950	6	170	ENSG00000111801	6	172	0.795	0.05	0.2	0.271605
783	ENSG00000137210	6	66	ENSG00000111843	6	65	0.72	0.09	0.05
80	ENSG00000146276	6	743	ENSG00000111886	6	744	0.685	0.09	1.07
3252	ENSG00000155918	6	999	ENSG00000111981	6	998	0.6	0.25	0.3
880	ENSG00000112116	6	613	ENSG00000112115	6	612	0.42	0.48	3.46
111	ENSG00000132429	6	780	ENSG00000112276	6	778	0.26	0.77	2.56
2120	ENSG00000112299	6	919	ENSG00000112303	6	921	0.605	0.22	1.12	0.470588
1463	ENSG00000001561	6	577	ENSG00000112796	6	578	0.435	0.46	2.91
757	ENSG00000113205	5	591	ENSG00000112852	5	590	0.795	0.15	0.7
22	ENSG00000039537	5	140	ENSG00000112936	5	138	0.275	0.76	4.7	0.0163934
3172	ENSG00000145649	5	176	ENSG00000113088	5	175	0.4	0.39	1.93	0.545455
1019	ENSG00000113361	5	79	ENSG00000113100	5	78	0.72	0.18	2.36	0.0666667
1620	ENSG00000120314	5	571	ENSG00000113141	5	570	0.04	1.39	2.1
757	ENSG00000081818	5	592	ENSG00000113209	5	593	0.77	0.14	0.69
757	ENSG00000113211	5	594	ENSG00000113209	5	593	0.77	0.14	0.67
2682	ENSG00000135077	5	718	ENSG00000113249	5	717	0.255	0.93	1.79
660	ENSG00000164307	5	374	ENSG00000113441	5	376	0.4	0.47	2.31	0.0731707
3242	ENSG00000114115	3	783	ENSG00000114113	3	782	0.545	0.41	2.58
803	ENSG00000188313	3	813	ENSG00000114698	3	811	0.435	0.45	3.02
410	ENSG00000042022	3	369	ENSG00000114779	3	368	0.39	0.52	2.8
436	ENSG00000138378	2	990	ENSG00000115415	2	989	0.52	0.36	2.24	0.117188
3067	ENSG00000135925	2	1139	ENSG00000115596	2	1138	0.385	0.44	3.62
173	ENSG00000115594	2	596	ENSG00000115598	2	597	0.38	0.57	1.55	0
173	ENSG00000115594	2	596	ENSG00000115602	2	598	0.25	0.87	4.42	0.117647
173	ENSG00000115604	2	599	ENSG00000115602	2	598	0.25	0.95	2.59	0.0769231
3210	ENSG00000116663	1	152	ENSG00000116661	1	150	0.42	0.38	3.59
3130	ENSG00000172018	1	1433	ENSG00000117036	1	1434	0.26	0.15	0.53
2085	ENSG00000142623	1	256	ENSG00000117115	1	254	0.52	0.39	1.71	0
2557	ENSG00000188257	1	284	ENSG00000117215	1	286	0.46	0.52	3.3	0
2676	ENSG00000117228	1	889	ENSG00000117226	1	888	0.86	0.07	0.16
429	ENSG00000007933	1	1610	ENSG00000117507	1	1611	0.69	0.17	0.96	0
1227	ENSG00000196611	11	1083	ENSG00000118113	11	1081	0.55	0.3	3.5	0
3226	ENSG00000204397	11	1094	ENSG00000118168	11	1096	0.37	0.36	1.14
2204	ENSG00000163254	2	1078	ENSG00000118231	2	1077	0.71	0.14	2.14	0
2067	ENSG00000196705	19	601	ENSG00000118620	19	599	0.785	0.1	0.18
379	ENSG00000101608	18	21	ENSG00000118680	18	22	0.975	0.0052	0.26	1
2425	ENSG00000138764	4	382	ENSG00000118816	4	381	0.23	0.97	2.05	0.74359
1596	ENSG00000165948	14	534	ENSG00000119632	14	536	0.565	0.26	0.33
703	ENSG00000119917	10	475	ENSG00000119922	10	473	0.53	0.29	0.72	0.0769231
3192	ENSG00000107018	9	30	ENSG00000120211	9	28	0.29	1.09	0.84	0.0123457
2159	ENSG00000197646	9	33	ENSG00000120217	9	32	0.3
391	ENSG00000120247	9	90	ENSG00000120235	9	89	0.85	0.07	0.17
391	ENSG00000147873	9	87	ENSG00000120235	9	89	0.86	0.07	0.18	0
391	ENSG00000188379	9	91	ENSG00000120235	9	89	0.855	0.07	0.18
762	ENSG00000099399	X	133	ENSG00000120289	X	135	0.605	0.21	0.26	0.0204082
762	ENSG00000214107	X	136	ENSG00000120289	X	135	0.66	0.19	0.31	0
762	ENSG00000198798	X	134	ENSG00000120289	X	135	0.51	0.31	0.67	0
757	ENSG00000197479	5	599	ENSG00000120328	5	600	0.88	0.05	0.2
1631	ENSG00000175206	1	160	ENSG00000120937	1	161	0.145			0.111111
1913	ENSG00000028137	1	167	ENSG00000120949	1	166	0.14	1.1	3.87	0.285714
2764	ENSG00000116721	1	175	ENSG00000120952	1	177	0.93	0.03	0.04
2514	ENSG00000132274	11	166	ENSG00000121236	11	165	0.475	0.23	0.69	0.191304
2709	ENSG00000121381	12	164	ENSG00000121314	12	163	0.46	0.43	1.07	0
1979	ENSG00000197870	12	176	ENSG00000121335	12	177	0.65
2709	ENSG00000121377	12	162	ENSG00000121381	12	164	0.475	0.4	0.88	0
1578	ENSG00000213056	1	1684	ENSG00000121446	1	1685	0.1	2.15	1.76
2214	ENSG00000163530	3	565	ENSG00000121570	3	566	0.39	0.55	1.35
797	ENSG00000143140	1	1159	ENSG00000121634	1	1160	0.395	0.38	4
55	ENSG00000188783	1	1793	ENSG00000122176	1	1792	0.37	0.47	3.79	0.164557
806	ENSG00000167552	12	368	ENSG00000123416	12	367	0.99	0.0052	0.11
879	ENSG00000186335	5	696	ENSG00000123643	5	697	0.695	0.2	0.9
1654	ENSG00000124233	20	366	ENSG00000124157	20	367	0.7	0.12	0.1	0.333333
602	ENSG00000096006	6	600	ENSG00000124490	6	599	0.66	0.19	0.45	0.294118
2025	ENSG00000124508	6	169	ENSG00000124549	6	171	0.665	0.13	0.22	0.0526316
2941	ENSG00000112337	6	134	ENSG00000124564	6	133	0.475	0.37	1.15	0
2941	ENSG00000112337	6	134	ENSG00000124568	6	132	0.485	0.39	1.53	0
1783	ENSG00000168131	6	205	ENSG00000124657	6	207	0.75	0.07	0.37	0
2416	ENSG00000095981	6	482	ENSG00000124780	6	481	0.335	0.67	2.78
602	ENSG00000096006	6	600	ENSG00000124812	6	602	0.42	0.57	1.75	0
1608	ENSG00000163739	4	347	ENSG00000124875	4	345	0.385	0.5	2.8
728	ENSG00000182585	4	354	ENSG00000124882	4	355	0.21
2727	ENSG00000168515	11	660	ENSG00000124935	11	662	0.58	0.35	0.2	0
971	ENSG00000109061	17	237	ENSG00000125414	17	238	0.94	0.02	0.44
1970	ENSG00000125831	20	161	ENSG00000125815	20	162	0.305
1824	ENSG00000125816	20	149	ENSG00000125820	20	150	0.335	0.52	3.61
2300	ENSG00000101307	20	32	ENSG00000125900	20	31	0.305
307	ENSG00000131062	20	241	ENSG00000125997	20	240	0.12	1.23	1.86
1131	ENSG00000092847	1	515	ENSG00000126070	1	516	0.835	0.1	2.95	0.368
1723	ENSG00000185897	19	685	ENSG00000126251	19	686	0.98	0.0053	0
1723	ENSG00000126251	19	686	ENSG00000126262	19	688	0.38	0.38	1.18	0
1723	ENSG00000185897	19	685	ENSG00000126266	19	684	0.27	0.66	3.92
436	ENSG00000173757	17	666	ENSG00000126561	17	667	0.915	0.02	0.84
2642	ENSG00000187527	3	1041	ENSG00000127249	3	1042	0.515	0.28	1.81
2557	ENSG00000188257	1	284	ENSG00000127472	1	285	0.42	0.5	1.39	0.147059
1114	ENSG00000189410	1	298	ENSG00000127483	1	299	0.135
1865	ENSG00000127530	19	441	ENSG00000127515	19	443	0.665	0.18	0.71	0
636	ENSG00000180016	17	55	ENSG00000127780	17	57	0.93	0.02	0.13	0.333333
3111	ENSG00000127928	7	512	ENSG00000127920	7	513	0.725	0.11	2.79	0.0172414
2932	ENSG00000128276	22	258	ENSG00000128253	22	256	0.79	0.02	0.01
2547	ENSG00000100336	22	278	ENSG00000128284	22	277	0.515	0.27	0.2
2547	ENSG00000128335	22	279	ENSG00000128284	22	277	0.47	0.38	0.4	0.0294118
1863	ENSG00000128311	22	293	ENSG00000128309	22	294	0.42	0.29	2.6	0.244898
1551	ENSG00000179750	22	344	ENSG00000128394	22	346	0.465	0.28	0.35	0.333333
2953	ENSG00000158516	7	787	ENSG00000128510	7	788	0.625	0.28	1.34
761	ENSG00000197535	15	264	ENSG00000128833	15	263	0.51	0.42	1.75	0.529801
1152	ENSG00000168995	19	1179	ENSG00000129450	19	1178	0.725	0.11	0.23	0
2787	ENSG00000213022	19	1171	ENSG00000129455	19	1170	0.435	0.39	1.48
21	ENSG00000169413	14	46	ENSG00000129538	14	47	0.335	0.69	3.35	0.00877193
1072	ENSG00000100804	14	88	ENSG00000129543	14	89	0.46	0.48	2.36
1617	ENSG00000167311	11	100	ENSG00000129744	11	101	0.35	0.67	2.01
276	ENSG00000129864	Y	37	ENSG00000129862	Y	38	1	0	0
283	ENSG00000160633	19	171	ENSG00000130254	19	170	0.715	0.17	0.9	0.684615
1883	ENSG00000013455	7	548	ENSG00000130429	7	549	0.68	0.2	3.98	0.581395
2004	ENSG00000198251	19	849	ENSG00000130612	19	848	0.505	0.25	0.95
1669	ENSG00000174652	19	280	ENSG00000130818	19	282	0.545	0.24	0.67	0.0138889
1497	ENSG00000165140	9	433	ENSG00000130957	9	432	0.76	0.16	4.06	0
340	ENSG00000131007	Y	44	ENSG00000131009	Y	45	1	0	0
2759	ENSG00000170866	19	1277	ENSG00000131042	19	1276	0.685	0.1	0.13
63	ENSG00000204548	20	200	ENSG00000131068	20	198	0.305
2739	ENSG00000131400	19	1143	ENSG00000131401	19	1142	0.775	0.07	0.12
2562	ENSG00000037042	17	679	ENSG00000131462	17	678	0.97	0.0047	0.34	0.321429
2042	ENSG00000131480	17	692	ENSG00000131471	17	693	0.65	0.25	1.05	0.150943
3469	ENSG00000203989	X	627	ENSG00000131721	X	629	0.99	0.0033	0
2029	ENSG00000006059	17	626	ENSG00000131737	17	628	0.835	0.03	0.47
213	ENSG00000204532	19	1348	ENSG00000131848	19	1350	0.83	0.08	0.1
2895	ENSG00000157103	3	55	ENSG00000132164	3	54	0.48	0.38	4.19	0
3090	ENSG00000141505	17	144	ENSG00000132514	17	142	0.555	0.26	0.81	0.375
2642	ENSG00000018625	1	1492	ENSG00000132681	1	1493	0.78	0.12	1.29
2458	ENSG00000132703	1	1477	ENSG00000132693	1	1479	0.505	0.39	1.09
2759	ENSG00000163534	1	1439	ENSG00000132704	1	1438	0.44	0.33	0.63
3210	ENSG00000116663	1	152	ENSG00000132879	1	151	0.385	0.14	1.72
1037	ENSG00000121741	13	10	ENSG00000132950	13	9	0.295			0.257353
2589	ENSG00000133048	1	1789	ENSG00000133063	1	1790	0.47	0.36	1.69	0.025974
181	ENSG00000150656	18	266	ENSG00000133313	18	265	0.51	0.39	4.35
3089	ENSG00000176485	11	705	ENSG00000133321	11	703	0.485	0.47	0.96	0.222222
3089	ENSG00000176485	11	705	ENSG00000133328	11	704	0.67	0.21	0.61	0.0526316
1609	ENSG00000214491	22	228	ENSG00000133488	22	227	0.77	0.13	0.6
2242	ENSG00000213203	7	937	ENSG00000133561	7	935	0.335	0.51	3.82
2668	ENSG00000178172	5	652	ENSG00000133710	5	650	0.19
160	ENSG00000104267	8	443	ENSG00000133742	8	441	0.59	0.33	1.55	0.185185
2068	ENSG00000167220	18	174	ENSG00000134049	18	175	0.085	1.18	1.67	0.880795
454	ENSG00000144619	3	3	ENSG00000134115	3	2	0.595	0.29	1.88
957	ENSG00000134202	1	1006	ENSG00000134201	1	1005	0.67	0.17	1.34	0.789116
957	ENSG00000134184	1	1004	ENSG00000134201	1	1005	0.82	0.04	0.12
1315	ENSG00000134256	1	1084	ENSG00000134247	1	1083	0.215	1.01	4.78
2030	ENSG00000139209	12	326	ENSG00000134294	12	325	0.55	0.25	1.69	0.0689655
1242	ENSG00000166800	11	313	ENSG00000134333	11	311	0.73	0.17	1.14
18	ENSG00000173432	11	308	ENSG00000134339	11	306	0.93	0.02	0.02
778	ENSG00000164509	5	185	ENSG00000134352	5	186	0.2
3007	ENSG00000116785	1	1729	ENSG00000134365	1	1731	0.51	0.16	0.25
2199	ENSG00000080910	1	1730	ENSG00000134391	1	1732	0.78	0.07	0.14
601	ENSG00000213809	12	152	ENSG00000134539	12	151	0.225			0.636364
2619	ENSG00000205809	12	155	ENSG00000134545	12	156	0.755	0.1	0.15
1131	ENSG00000092847	1	515	ENSG00000134698	1	514	0.825	0.11	2.06	0.188679
1653	ENSG00000134827	11	604	ENSG00000134812	11	603	0.28	0.82	1.63	0
1180	ENSG00000197405	19	1022	ENSG00000134830	19	1023	0.345	0.42	3.14	0
2175	ENSG00000139410	12	896	ENSG00000135094	12	895	0.59	0.3	2.11
609	ENSG00000215111	4	305	ENSG00000135226	4	304	0.565	0.01	0.09
3130	ENSG00000135373	11	383	ENSG00000135374	11	382	0.315	0.5	1.7	0.230769
47	ENSG00000170442	12	426	ENSG00000135443	12	428	0.805	0.04	0.82	0.025
47	ENSG00000170442	12	426	ENSG00000135477	12	424	0.81	0.01	0.69
654	ENSG00000146385	6	914	ENSG00000135569	6	916	0.425	0.48	2.23
1135	ENSG00000183196	16	775	ENSG00000135702	16	776	0.81	0.06	0.55
1934	ENSG00000185404	2	1209	ENSG00000135899	2	1207	0.335			0.226562
2689	ENSG00000196811	2	1237	ENSG00000135902	2	1236	0.46	0.36	1.62
21	ENSG00000169385	14	50	ENSG00000136315	14	49	0.625	0.27	0.37	0.119048
2983	ENSG00000136488	17	966	ENSG00000136487	17	965	0.67	0.09	0.1
2983	ENSG00000213218	17	964	ENSG00000136488	17	966	0.695	0.0024	0.02
1169	ENSG00000162891	1	1842	ENSG00000136634	1	1840	0.22
2386	ENSG00000136688	2	667	ENSG00000136694	2	668	0.53	0.34	1.91
2571	ENSG00000136689	2	672	ENSG00000136695	2	670	0.435	0.4	2.04	0
2386	ENSG00000136694	2	668	ENSG00000136696	2	669	0.285	0.5	1.73
2571	ENSG00000136695	2	670	ENSG00000136697	2	671	0.4	0.48	1.34
2885	ENSG00000204193	9	530	ENSG00000136810	9	529	0.455	0.4	1.42
825	ENSG00000136816	9	719	ENSG00000136827	9	720	0.645	0.21	1.84	0.6
636	ENSG00000213457	9	607	ENSG00000136834	9	605	0.72	0.14	0.65
1383	ENSG00000179074	9	502	ENSG00000136839	9	503	0.91	0.07	0.15
3131	ENSG00000136868	9	552	ENSG00000136867	9	550	0.195			0.16129
30	ENSG00000172724	9	159	ENSG00000137077	9	160	0.3	0.67	1.33	0.407407
391	ENSG00000147877	9	81	ENSG00000137080	9	80	0.92	0.03	0.07
806	ENSG00000137267	6	24	ENSG00000137285	6	25	0.99	0.0022	0.12
1229	ENSG00000204361	11	1169	ENSG00000137634	11	1168	0.61	0.26	0.63
3226	ENSG00000196954	11	1092	ENSG00000137757	11	1093	0.675	0.12	0.16	0.0208333
3329	ENSG00000137959	1	848	ENSG00000137965	1	849	0.425	0.47	1.18	0.144737
2502	ENSG00000016490	1	876	ENSG00000137975	1	875	0.43	0.54	1.8	0
2460	ENSG00000170820	2	274	ENSG00000138039	2	272	0.505	0.44	1.33	0
1405	ENSG00000143921	2	241	ENSG00000138075	2	240	0.225	0.94	2.39
3144	ENSG00000183128	10	637	ENSG00000138172	10	635	0.265	0.76	3.57
1706	ENSG00000174944	3	840	ENSG00000138271	3	842	0.43	0.37	1.87	0
1281	ENSG00000170236	15	247	ENSG00000138592	15	246	0.215
2149	ENSG00000128872	15	257	ENSG00000138594	15	258	0.755	0.15	1.27
935	ENSG00000138646	4	441	ENSG00000138642	4	440	0.47	0.45	0.9	0.0677966
3390	ENSG00000164100	4	540	ENSG00000138653	4	538	0.81	0.12	1.11	0
2981	ENSG00000188677	22	429	ENSG00000138964	22	430	0.37	0.56	1.93
154	ENSG00000175548	12	297	ENSG00000139133	12	296	0.95	0.02	0.02
1005	ENSG00000159403	12	93	ENSG00000139178	12	94	0.42	0.41	1.57	0.364486
1918	ENSG00000134007	14	388	ENSG00000139985	14	387	0.58	0.24	0.78	0
2539	ENSG00000072042	14	366	ENSG00000139988	14	367	0.69	0.19	1.44
3401	ENSG00000197119	14	577	ENSG00000140107	14	578	0.32	0.5	3.83	0
3470	ENSG00000140274	15	215	ENSG00000140254	15	216	0.455	0.52	1.39
2975	ENSG00000140505	15	430	ENSG00000140465	15	429	0.715	0.19	1.31	0
3012	ENSG00000214701	15	420	ENSG00000140481	15	421	0.115	1.65	1.63
127	ENSG00000121270	16	530	ENSG00000140798	16	529	0.465	0.45	1.64	0
971	ENSG00000109061	17	237	ENSG00000141048	17	236	0.94	0.03	0.55
32	ENSG00000167261	16	689	ENSG00000141096	16	688	0.67	0.19	0.57	0
3485	ENSG00000132874	18	159	ENSG00000141469	18	160	0.425	1.2	2.34	0
738	ENSG00000174083	17	223	ENSG00000141506	17	224	0.23	0.97	2.79
1082	ENSG00000167363	17	1223	ENSG00000141560	17	1222	0.64	0.23	2.3	0
770	ENSG00000159113	21	104	ENSG00000142166	21	105	0.15			0
1748	ENSG00000180638	17	343	ENSG00000142494	17	341	0.455	0.45	1.24
552	ENSG00000204646	19	1156	ENSG00000142511	19	1157	0.725	0.08	0.14
1542	ENSG00000167751	19	1164	ENSG00000142515	19	1163	0.77	0.14	0.26	1
2361	ENSG00000197241	1	120	ENSG00000142583	1	121	0.57	0.29	2.39
2456	ENSG00000215704	1	213	ENSG00000142615	1	212	0.87	0.0081	0.03	0.272727
2085	ENSG00000142619	1	257	ENSG00000142623	1	256	0.57	0.32	2.06	0
3214	ENSG00000187048	1	681	ENSG00000142973	1	679	0.505	0.42	2.25
136	ENSG00000177301	1	1020	ENSG00000143105	1	1019	0.58	0.16	2.07
2921	ENSG00000143184	1	1591	ENSG00000143185	1	1590	0.98	0.008	0.03	1
1174	ENSG00000135824	1	1688	ENSG00000143333	1	1687	0.47	0.26	1.74
1443	ENSG00000169905	1	1664	ENSG00000143337	1	1666	0.315	0.75	1.31
1279	ENSG00000197915	1	1264	ENSG00000143520	1	1266	0.335	0.63	1.56	0
2146	ENSG00000143768	1	1954	ENSG00000143787	1	1952	0.95	0.02	0.08	0.0412371
2404	ENSG00000214595	2	285	ENSG00000143940	2	286	0.24
623	ENSG00000144015	2	526	ENSG00000144010	2	524	0.905	0.01	0.01	0
2190	ENSG00000204872	2	397	ENSG00000144035	2	395	0.725	0.05	0.09
822	ENSG00000188177	2	655	ENSG00000144161	2	654	0.27	0.38	1.67	0.03125
1679	ENSG00000185674	2	577	ENSG00000144214	2	578	0.375	0.55	1.55
666	ENSG00000151989	2	1086	ENSG00000144406	2	1087	0.14	1.32	2.19
1737	ENSG00000172940	3	167	ENSG00000144671	3	168	0.335	0.52	2.14	0
1823	ENSG00000091513	3	745	ENSG00000144867	3	746	0.1	1.76	2.29
1268	ENSG00000109180	4	241	ENSG00000145247	4	242	0.22	0.68	1.16	0.0794702
3276	ENSG00000154124	5	60	ENSG00000145569	5	59	0.335	0.54	2.37
609	ENSG00000168671	5	110	ENSG00000145626	5	109	0.71	0.11	0.27
3062	ENSG00000132840	5	313	ENSG00000145692	5	314	0.73	0.15	0.6	0.444444
757	ENSG00000120327	5	602	ENSG00000146001	5	603	0.745	0.13	0.56
654	ENSG00000146399	6	918	ENSG00000146378	6	917	0.465	0.37	1.86
654	ENSG00000146383	6	915	ENSG00000146385	6	914	0.775	0.1	0.32	0
3302	ENSG00000091831	6	1010	ENSG00000146476	6	1008	0.1			0.309091
1638	ENSG00000112499	6	1052	ENSG00000146477	6	1053	0.48	0.39	1.52	0
354	ENSG00000186787	X	348	ENSG00000147059	X	349	0.99	0.0041	0.01	0.75
3042	ENSG00000166160	X	838	ENSG00000147380	X	836	1	0	0.01
3242	ENSG00000164687	8	423	ENSG00000147588	8	424	0.545	0.38	2.56	0.391304
3242	ENSG00000205186	8	425	ENSG00000147588	8	424	0.665	0.21	1.41
391	ENSG00000186803	9	83	ENSG00000147877	9	81	0.95	0.02	0.01
1383	ENSG00000204246	9	499	ENSG00000148136	9	498	0.795	0.05	0.26
1456	ENSG00000187003	9	519	ENSG00000148156	9	518	0.54	0.27	3.62	1
1561	ENSG00000148248	9	772	ENSG00000148290	9	770	0.125	1.92	3.53
2944	ENSG00000065621	10	646	ENSG00000148834	10	645	0.635	0.26	1.16
1698	ENSG00000156689	11	583	ENSG00000149124	11	582	0.41	0.52	1.49
1318	ENSG00000166736	11	1161	ENSG00000149305	11	1160	0.39	0.44	2.79	0
1737	ENSG00000197901	11	695	ENSG00000149452	11	696	0.43	0.38	1.7	1
1171	ENSG00000134824	11	654	ENSG00000149485	11	655	0.63	0.23	2.67	0.748387
2527	ENSG00000019102	11	1294	ENSG00000149564	11	1295	0.255	0.93	1.54	0.0792079
102	ENSG00000181689	11	524	ENSG00000150261	11	525	0.665	0.21	1.41
3121	ENSG00000187123	2	794	ENSG00000150556	2	793	0.355	0.65	3.54
3097	ENSG00000188026	12	994	ENSG00000150977	12	992	0.255	0.52	3.42	0
2793	ENSG00000105136	19	1377	ENSG00000152439	19	1378	0.85	0.04	0.06
703	ENSG00000185745	10	477	ENSG00000152778	10	478	0.545	0.33	1.21	0.333333
2953	ENSG00000163751	3	818	ENSG00000153002	3	817	0.48	0.44	1.74	0
2525	ENSG00000170180	4	614	ENSG00000153143	4	613	0.7	0.12	0.03
2614	ENSG00000198118	1	2101	ENSG00000153230	1	2102	0.49	0.41	1.01	0
1023	ENSG00000136531	2	849	ENSG00000153253	2	848	0.85	0.05	0.6	0.3
1319	ENSG00000123700	17	1018	ENSG00000153822	17	1017	0.405	0.41	2.98	0.129032
2502	ENSG00000016490	1	876	ENSG00000153923	1	878	0.345	0.39	1.47
1795	ENSG00000141194	17	898	ENSG00000153951	17	899	0.78	0.08	0.39
1549	ENSG00000075213	7	468	ENSG00000153993	7	469	0.52	0.35	2.45	0
1405	ENSG00000141338	17	1011	ENSG00000154258	17	1012	0.7	0.18	0.53
1405	ENSG00000154258	17	1012	ENSG00000154262	17	1013	0.58	0.3	0.85	0
1405	ENSG00000154258	17	1012	ENSG00000154263	17	1014	0.535	0.25	0.89
1671	ENSG00000187243	X	293	ENSG00000154545	X	294	1	0	0
1048	ENSG00000172716	17	477	ENSG00000154760	17	479	0.76	0.13	0.18
2682	ENSG00000135077	5	718	ENSG00000155868	5	719	0.13
3252	ENSG00000131015	6	997	ENSG00000155918	6	999	0.94	0.03	0.04
2974	ENSG00000156282	21	55	ENSG00000156284	21	56	0.53	0.31	1.18	0
1374	ENSG00000108018	10	650	ENSG00000156395	10	649	0.625	0.18	1.73
1538	ENSG00000130383	19	182	ENSG00000156413	19	180	0.81	0.05	0.16
3229	ENSG00000156515	10	329	ENSG00000156510	10	328	0.69	0.19	2.19	0
2459	ENSG00000140678	16	486	ENSG00000156886	16	487	0.65	0.23	0.96
22	ENSG00000021852	1	763	ENSG00000157131	1	762	0.305	0.79	1.95	0.285714
546	ENSG00000164647	7	487	ENSG00000157214	7	488	0.38
983	ENSG00000168872	16	728	ENSG00000157349	16	727	0.93	0.0061	0.17	0.304348
2864	ENSG00000006756	X	19	ENSG00000157399	X	20	0.615	0.23	2.92	0
1859	ENSG00000158485	1	1446	ENSG00000158481	1	1445	0.56	0.29	0.66
1859	ENSG00000158477	1	1444	ENSG00000158485	1	1446	0.595	0.29	0.59
1859	ENSG00000158485	1	1446	ENSG00000158488	1	1447	0.5	0.34	0.61
2953	ENSG00000091704	7	790	ENSG00000158525	7	789	0.575	0.3	5.58
1666	ENSG00000179914	1	1509	ENSG00000158764	1	1510	0.815	0.1	0.43
2557	ENSG00000117215	1	286	ENSG00000158786	1	287	0.35	0.51	3.1	0
770	ENSG00000159113	21	104	ENSG00000159110	21	103	0.12	1.32	1.31	0.380282
770	ENSG00000159128	21	106	ENSG00000159113	21	104	0.21	1.05	1.67	0.521277
658	ENSG00000159231	21	128	ENSG00000159228	21	127	0.71	0.18	0.86	0
2085	ENSG00000142623	1	256	ENSG00000159339	1	258	0.57	0.32	2.33	0
1132	ENSG00000177508	16	555	ENSG00000159387	16	557	0.31	0.67	4.27
3082	ENSG00000166917	15	173	ENSG00000159433	15	174	0.01	1.7	4.71
2862	ENSG00000170379	7	892	ENSG00000159860	7	893	0.755	0.01	0.02
1224	ENSG00000178386	19	929	ENSG00000159882	19	927	0.785	0.11	0.19
1224	ENSG00000159882	19	927	ENSG00000159885	19	928	0.76	0.12	0.2
2693	ENSG00000160182	21	174	ENSG00000160181	21	173	0.32	0.5	2.89	0
2693	ENSG00000160180	21	172	ENSG00000160182	21	174	0.335	0.54	1.43	0.208333
1029	ENSG00000104777	19	592	ENSG00000160229	19	593	0.735	0.1	0.07
1152	ENSG00000105366	19	1190	ENSG00000160296	19	1192	0.605	0.18	0.34
849	ENSG00000105370	19	1188	ENSG00000160318	19	1186	0.205	0.76	3.34
412	ENSG00000198346	19	1252	ENSG00000160336	19	1251	0.65	1.3	2.65
600	ENSG00000085265	9	791	ENSG00000160339	9	790	0.35	0.11	0.39	0
2067	ENSG00000196705	19	601	ENSG00000160352	19	600	0.76	0.09	0.19
1751	ENSG00000149573	11	1197	ENSG00000160588	11	1196	0.26	0.98	2.04
2145	ENSG00000167286	11	1199	ENSG00000160654	11	1200	0.4	0.49	0.77	0.357143
2759	ENSG00000163534	1	1439	ENSG00000160856	1	1437	0.305
1115	ENSG00000214313	7	571	ENSG00000160862	7	570	0.635	0.14	0.07	0.981132
3214	ENSG00000021461	7	566	ENSG00000160868	7	565	0.75	0.14	0.25
3214	ENSG00000160868	7	565	ENSG00000160870	7	564	0.845	0.06	0.05
3317	ENSG00000179142	8	658	ENSG00000160882	8	657	0.87	0.03	0.1	0.0470588
3210	ENSG00000161243	19	788	ENSG00000161241	19	787	0.54	0.28	2.57
1152	ENSG00000161643	19	1133	ENSG00000161640	19	1132	0.73	0.07	0.1
1865	ENSG00000170923	19	269	ENSG00000161807	19	270	0.67	0.13	0.42
3090	ENSG00000141505	17	144	ENSG00000161944	17	143	0.56	0.27	1.02	0.777778
43	ENSG00000059122	16	143	ENSG00000162076	16	142	0.335	1.24	1.61
2456	ENSG00000142615	1	212	ENSG00000162438	1	211	0.58	0.18	2.4	0.151515
2575	ENSG00000178585	1	130	ENSG00000162441	1	131	0.245
2676	ENSG00000117228	1	889	ENSG00000162645	1	890	0.75	0.13	0.42
2676	ENSG00000213512	1	891	ENSG00000162645	1	890	0.53	0.35	1.4
2676	ENSG00000213512	1	891	ENSG00000162654	1	892	0.75	0.12	0.27
2759	ENSG00000072694	1	1540	ENSG00000162747	1	1539	0.315	0.47	0.93	0.178571
1169	ENSG00000142224	1	1841	ENSG00000162891	1	1842	0.355	0.6	1.96
1169	ENSG00000162891	1	1842	ENSG00000162892	1	1843	0.28
148	ENSG00000116127	2	394	ENSG00000163016	2	396	0.345	1.07	1.87
3363	ENSG00000143387	1	1220	ENSG00000163131	1	1219	0.535	0.4	1.64	0.298507
1607	ENSG00000187238	1	1273	ENSG00000163202	1	1271	0.795	0.09	0.29
1607	ENSG00000185966	1	1270	ENSG00000163202	1	1271	0.95	0.01	0.06
1607	ENSG00000187225	1	1272	ENSG00000163202	1	1271	0.83	0.08	0.29
1607	ENSG00000169474	1	1292	ENSG00000163209	1	1293	0.395	0.18	0.38	0.555556
1607	ENSG00000213166	1	1296	ENSG00000163216	1	1295	0.9
3451	ENSG00000159527	1	1304	ENSG00000163218	1	1305	0.64	0.21	0.68
3311	ENSG00000163220	1	1306	ENSG00000163221	1	1307	0.405	0.45	3.29	0.470588
3311	ENSG00000143546	1	1308	ENSG00000163221	1	1307	0.385	0.57	1.4	0.485714
2204	ENSG00000182187	2	1079	ENSG00000163254	2	1078	0.785	0.12	1.69	0
141	ENSG00000143612	1	1340	ENSG00000163263	1	1339	0.145
626	ENSG00000163283	2	1231	ENSG00000163286	2	1233	0.96	0.0098	0.06	1
626	ENSG00000163286	2	1233	ENSG00000163295	2	1234	0.865	0.06	0.39	0
2870	ENSG00000163354	1	1360	ENSG00000163357	1	1361	0.195
1706	ENSG00000180871	2	1116	ENSG00000163464	2	1117	0.75	0.06	0.29	0.2
438	ENSG00000163564	1	1467	ENSG00000163563	1	1466	0.475	0.31	0.55
438	ENSG00000163564	1	1467	ENSG00000163565	1	1468	0.51
875	ENSG00000144426	2	1051	ENSG00000163597	2	1050	0.075	1.28	1.67
638	ENSG00000178562	2	1055	ENSG00000163599	2	1056	0.27	2.04	2.17
1100	ENSG00000206531	3	584	ENSG00000163606	3	585	0.605	0.17	0.31
1263	ENSG00000081051	4	341	ENSG00000163631	4	340	0.385	0.59	1.83	0.147059
1608	ENSG00000081041	4	352	ENSG00000163734	4	351	0.87	0.05	0.05
1608	ENSG00000163739	4	347	ENSG00000163736	4	349	0.395	0.47	1.43
1608	ENSG00000163737	4	348	ENSG00000163736	4	349	0.395	0.45	1.59
1608	ENSG00000109272	4	346	ENSG00000163737	4	348	0.805	0.06	0.09
2961	ENSG00000169908	3	824	ENSG00000163762	3	823	0.41	0.58	1.85
1706	ENSG00000183625	3	245	ENSG00000163823	3	244	0.6	0.19	0.94	0.0512821
1706	ENSG00000173578	3	243	ENSG00000163823	3	244	0.32	0.54	2.18	0
2990	ENSG00000164037	4	489	ENSG00000164038	4	490	0.52	0.36	1.22
2359	ENSG00000213949	5	166	ENSG00000164171	5	167	0.4	0.57	1.78
3380	ENSG00000164251	5	298	ENSG00000164220	5	296	0.3	0.72	1.56	0
3380	ENSG00000181104	5	297	ENSG00000164251	5	298	0.33	0.73	4.23
660	ENSG00000164308	5	375	ENSG00000164307	5	374	0.485	0.39	1.62	0.153226
2089	ENSG00000088926	4	763	ENSG00000164344	4	762	0.575	0.32	1.23	0.125
2895	ENSG00000174358	5	19	ENSG00000164363	5	20	0.5	0.32	4.05
1839	ENSG00000153294	6	590	ENSG00000164393	6	589	0.43	0.44	1.83
2416	ENSG00000095981	6	482	ENSG00000164626	6	480	0.26
1667	ENSG00000213071	6	1055	ENSG00000164711	6	1054	0.86	0.05	0.13
15	ENSG00000164821	8	22	ENSG00000164822	8	21	0.485	0.48	0.48	0
160	ENSG00000104267	8	443	ENSG00000164879	8	442	0.58	0.32	1.57	0.228261
1965	ENSG00000136783	9	506	ENSG00000165028	9	507	0.81	0.06	0.18
121	ENSG00000127412	7	876	ENSG00000165125	7	875	0.73	0.16	0.73	0
2670	ENSG00000165269	9	129	ENSG00000165272	9	130	0.4	0.45	3.55	0
2137	ENSG00000110203	11	917	ENSG00000165457	11	919	0.775	0.1	0.91	0
797	ENSG00000121742	13	13	ENSG00000165474	13	12	0.71	0.15	1.82
1835	ENSG00000120696	13	128	ENSG00000165572	13	127	0.885	0.05	0.18
3143	ENSG00000171483	X	220	ENSG00000165583	X	222	0.76	0.14	0.06
3143	ENSG00000204648	X	224	ENSG00000165584	X	226	0.86	0.07	0.07
983	ENSG00000107625	10	322	ENSG00000165732	10	323	0.505	0.29	1.61	0.194805
21	ENSG00000173431	14	57	ENSG00000165799	14	56	0.765	0.12	0.27	0
2304	ENSG00000138115	10	517	ENSG00000165841	10	515	0.77	0.12	0.39
2304	ENSG00000138109	10	516	ENSG00000165841	10	515	0.91	0.03	0.12
456	ENSG00000175535	10	690	ENSG00000165862	10	692	0.615	0.26	1.38	0.5
2703	ENSG00000181274	10	541	ENSG00000165879	10	540	0.735	0.13	0.48
1596	ENSG00000165948	14	534	ENSG00000165949	14	535	0.47	0.38	0.5
1366	ENSG00000149328	11	1357	ENSG00000166105	11	1356	0.405	0.33	1.37	0
1745	ENSG00000178358	11	215	ENSG00000166368	11	214	0.61	0.23	2.24	0
2186	ENSG00000206073	18	242	ENSG00000166396	18	244	0.395	0.5	1.44	0
1227	ENSG00000149968	11	1084	ENSG00000166670	11	1082	0.755	0.1	0.38	0
168	ENSG00000181371	11	532	ENSG00000166693	11	534	0.46	0.54	1.89
1048	ENSG00000172716	17	477	ENSG00000166750	17	476	0.51	0.4	0.93
1242	ENSG00000134333	11	311	ENSG00000166796	11	312	0.75	0.16	1.15	0.0759494
1531	ENSG00000189057	11	585	ENSG00000166801	11	586	0.32	0.63	1.65
2084	ENSG00000188095	15	589	ENSG00000166823	15	588	0.42	0.34	1.14
2773	ENSG00000168447	16	342	ENSG00000166828	16	341	0.3	0.61	4.36
1698	ENSG00000156689	11	583	ENSG00000166840	11	584	0.425	0.47	1.6
1888	ENSG00000166930	11	615	ENSG00000166928	11	614	0.135
1841	ENSG00000125780	20	37	ENSG00000166948	20	38	0.495	0.38	3.08
2303	ENSG00000186191	20	234	ENSG00000167104	20	232	0.25	0.76	2.56
30	ENSG00000161574	17	494	ENSG00000167236	17	495	0.53	0.15	0.13	0
3204	ENSG00000159905	19	933	ENSG00000167380	19	934	0.7	0.14	0.32
2714	ENSG00000121053	17	900	ENSG00000167419	17	902	0.5	0.41	2.01
806	ENSG00000123416	12	367	ENSG00000167553	12	369	0.98	0.0078	0.07
2670	ENSG00000161798	12	387	ENSG00000167580	12	386	0.635	0.22	2.33	0
2759	ENSG00000213016	19	1294	ENSG00000167633	19	1293	0.76	0.06	0.1
1422	ENSG00000172867	12	441	ENSG00000167768	12	442	0.635	0.28	1.36	0.115385
1502	ENSG00000167851	17	1036	ENSG00000167850	17	1038	0.495	0.34	0.6
3089	ENSG00000133321	11	703	ENSG00000168004	11	701	0.365	0.41	0.83
2489	ENSG00000125384	14	256	ENSG00000168229	14	255	0.41	0.47	2.87	0.36
2959	ENSG00000170011	3	186	ENSG00000168314	3	185	0.175	1.15	2.89	0.107692
1023	ENSG00000185313	3	173	ENSG00000168356	3	174	0.485	0.33	1.58
3449	ENSG00000204267	6	374	ENSG00000168394	6	376	0.325	0.6	2.12	0.543478
380	ENSG00000186834	17	756	ENSG00000168517	17	757	0.365	0.47	3.75
2204	ENSG00000163254	2	1078	ENSG00000168582	2	1080	0.74	0.15	1.43	0
436	ENSG00000173757	17	666	ENSG00000168610	17	668	0.28	0.82	2.56	0.625
2510	ENSG00000132801	20	393	ENSG00000168612	20	394	0.235
2794	ENSG00000154864	18	46	ENSG00000168738	18	48	0.12
862	ENSG00000158158	2	546	ENSG00000168763	2	547	0.41	0.44	4.47	0
202	ENSG00000113303	5	882	ENSG00000168903	5	884	0.705	0.17	0.33	0.00917431
2144	ENSG00000159337	15	162	ENSG00000168907	15	163	0.375	0.56	2.17
895	ENSG00000168928	16	770	ENSG00000168925	16	771	0.95	0	0.05
623	ENSG00000166013	11	1028	ENSG00000168930	11	1027	0.63	0.17	0.28
2807	ENSG00000007171	17	372	ENSG00000168937	17	371	0.385	0.1	0.21
3471	ENSG00000178338	5	854	ENSG00000169131	5	853	0.855	0.07	0.24
2305	ENSG00000169202	14	71	ENSG00000169208	14	70	0.705	0.12	0.65	0
1608	ENSG00000169248	4	371	ENSG00000169245	4	370	0.295	0.81	1.35
1608	ENSG00000138755	4	369	ENSG00000169245	4	370	0.315	0.47	1.26	0.238636
1706	ENSG00000181631	3	843	ENSG00000169313	3	844	0.415	0.33	1.44
21	ENSG00000169385	14	50	ENSG00000169397	14	48	0.67	0.17	0.14	0.142857
1023	ENSG00000136546	2	855	ENSG00000169432	2	854	0.49	0.31	0.91	0
1607	ENSG00000169469	1	1294	ENSG00000169474	1	1292	0.5	0.02	0.05
3209	ENSG00000176253	14	19	ENSG00000169484	14	18	0.66	0.27	1.51
3209	ENSG00000176281	14	14	ENSG00000169488	14	16	0.645	0.21	1.17
3102	ENSG00000183607	2	346	ENSG00000169605	2	347	0.24	0.77	1.8
2821	ENSG00000103490	16	482	ENSG00000169900	16	483	0.465	0.52	2.36
2961	ENSG00000169903	3	825	ENSG00000169908	3	824	0.45	0.53	1.61
2186	ENSG00000100665	14	545	ENSG00000170054	14	543	0.435	0.41	1.62
459	ENSG00000140157	15	20	ENSG00000170113	15	21	0.38	0.59	1.74
375	ENSG00000182247	3	111	ENSG00000170142	3	112	0.785	0.11	2.47
2898	ENSG00000109846	11	1137	ENSG00000170276	11	1139	0.345	0.7	2.28	0.0441176
3242	ENSG00000147588	8	424	ENSG00000170323	8	426	0.655	0.23	1	0.185567
1970	ENSG00000170369	20	171	ENSG00000170367	20	172	0.555	0.26	0.56
1970	ENSG00000101441	20	169	ENSG00000170369	20	171	0.87	0.05	0.16
1549	ENSG00000075213	7	468	ENSG00000170381	7	467	0.445	0.44	2.24
650	ENSG00000139547	12	571	ENSG00000170426	12	570	0.51	0.39	1.19
47	ENSG00000205426	12	425	ENSG00000170442	12	426	0.91	0.0012	0.23	0
495	ENSG00000112855	5	574	ENSG00000170445	5	573	0.71	0.18	1.18	0.428571
3129	ENSG00000185479	12	432	ENSG00000170465	12	433	0.98	0.0026	0.07
2111	ENSG00000139648	12	436	ENSG00000170486	12	438	0.725	0.06	1.68
1373	ENSG00000198189	4	428	ENSG00000170509	4	427	0.63	0.25	1.56
265	ENSG00000196534	12	502	ENSG00000170605	12	503	0.65	0.16	1.3	0
1665	ENSG00000166363	11	211	ENSG00000170782	11	213	0.715	0.14	0.93
2248	ENSG00000133665	10	428	ENSG00000170788	10	427	0.27	0.92	2.2
1665	ENSG00000166363	11	211	ENSG00000170790	11	212	0.925	0.0079	0.08
352	ENSG00000188124	11	208	ENSG00000170803	11	209	0.85	0.07	0.18
2692	ENSG00000013288	4	82	ENSG00000170846	4	84	0.145	1.12	3.14
2692	ENSG00000178988	4	86	ENSG00000170846	4	84	0.155	0.41	2.98
371	ENSG00000124467	19	898	ENSG00000170848	19	899	0.855	0.06	0.09
1865	ENSG00000170923	19	269	ENSG00000170920	19	271	0.64	0.18	0.59
2278	ENSG00000197125	11	1286	ENSG00000170953	11	1287	0.8	0.1	0.51
2999	ENSG00000176024	19	1206	ENSG00000171032	19	1207	0.585	0.2	0.52
1180	ENSG00000171049	19	1202	ENSG00000171051	19	1201	0.68	0.17	0.63	0.314286
1152	ENSG00000105383	19	1181	ENSG00000171101	19	1180	0.495	0.29	0.53
1538	ENSG00000130383	19	182	ENSG00000171124	19	181	0.875	0.03	0.15
34	ENSG00000171116	X	769	ENSG00000171129	X	767	1	0	0
352	ENSG00000177233	1	2116	ENSG00000171180	1	2117	0.73	0.18	1.24	0
2037	ENSG00000109208	4	321	ENSG00000171199	4	323	0.36	0.43	0.81	0.5
3221	ENSG00000171204	11	1005	ENSG00000171202	11	1006	0.25	0.7	1.08
609	ENSG00000109181	4	299	ENSG00000171234	4	301	0.865	0.05	0.1
427	ENSG00000171291	19	354	ENSG00000171295	19	353	0.725	0.1	0.12
968	ENSG00000171401	17	635	ENSG00000171346	17	636	0.73	0.14	1.07	0.444444
463	ENSG00000108417	17	630	ENSG00000171360	17	631	0.915	0.01	0.29	0.0740741
3397	ENSG00000196395	X	310	ENSG00000171405	X	309	0.75	0.1	0.15
1371	ENSG00000213015	19	1330	ENSG00000171425	19	1331	0.45	0.33	1.61
1810	ENSG00000156006	8	124	ENSG00000171428	8	123	0.8	0.1	0.23	0
636	ENSG00000136939	9	615	ENSG00000171459	9	616	0.885	0.01	0.03
2702	ENSG00000171469	19	284	ENSG00000171466	19	285	0.785	0.06	0.08
636	ENSG00000136939	9	615	ENSG00000171481	9	614	0.63	0.22	1.67
636	ENSG00000173679	9	613	ENSG00000171481	9	614	0.705	0.12	1.05
636	ENSG00000171501	9	609	ENSG00000171505	9	608	0.56	0.25	1.6	0.155556
3170	ENSG00000083812	19	1420	ENSG00000171574	19	1418	0.82	0.07	0.2	0
2992	ENSG00000203775	10	795	ENSG00000171811	10	796	0.07
3214	ENSG00000186115	19	473	ENSG00000171903	19	474	0.86	0.06	0.38
151	ENSG00000172519	19	469	ENSG00000171942	19	467	0.87	0.04	0.24
2648	ENSG00000182070	11	142	ENSG00000171944	11	141	0.735	0.17	1.24
774	ENSG00000115386	2	443	ENSG00000172016	2	445	0.49	0.38	0.88	0.0373832
774	ENSG00000115386	2	443	ENSG00000172023	2	442	0.86	0.05	0.16	0.4
1865	ENSG00000127515	19	443	ENSG00000172148	19	444	0.8	0.11	0.2
3254	ENSG00000172146	17	52	ENSG00000172150	17	51	0.83	0.06	0.24
30	ENSG00000108691	17	459	ENSG00000172156	17	461	0.67	0.13	0.63	0.153846
3437	ENSG00000181026	15	573	ENSG00000172183	15	574	0.245	0.44	3.46	0.0967742
102	ENSG00000174942	11	528	ENSG00000172199	11	527	0.655	0.25	1.52
2763	ENSG00000183569	22	409	ENSG00000172250	22	407	0.725	0.0069	0.0091
2650	ENSG00000172324	11	592	ENSG00000172320	11	593	0.64	0.21	3.24	0
1649	ENSG00000172769	11	576	ENSG00000172362	11	578	0.73	0.15	0.63
1649	ENSG00000172769	11	576	ENSG00000172365	11	577	0.755	0.11	0.44
3337	ENSG00000196779	11	568	ENSG00000172377	11	569	0.6	0.18	0.61
3337	ENSG00000186513	11	570	ENSG00000172377	11	569	0.6	0.29	2.23
2739	ENSG00000204973	11	635	ENSG00000172647	11	636	0.99	0.0033	0.01
636	ENSG00000197887	11	571	ENSG00000172774	11	572	0.91	0.03	0.07
209	ENSG00000196873	9	304	ENSG00000172785	9	303	0.99	0.0068	0.0069
59	ENSG00000172828	16	643	ENSG00000172831	16	642	0.43	0.48	3.7
1183	ENSG00000168384	6	382	ENSG00000172899	6	384	0.57	0.29	0.57	0.0223881
2989	ENSG00000196616	4	470	ENSG00000172955	4	468	0.63	0.29	1.16	0.0961538
590	ENSG00000203973	10	526	ENSG00000173088	10	525	0.09	1.19	1.82
1545	ENSG00000204021	10	464	ENSG00000173239	10	466	0.505	0.35	1.62
1404	ENSG00000137090	9	8	ENSG00000173253	9	10	0.175
559	ENSG00000180708	1	1449	ENSG00000173285	1	1451	0.82	0.07	0.52
1537	ENSG00000159189	1	316	ENSG00000173369	1	317	0.49	0.48	3.6
3167	ENSG00000214681	3	363	ENSG00000173389	3	361	0.455	1.68	2.92
2927	ENSG00000139278	12	678	ENSG00000173401	12	676	0.375	0.57	3.72
345	ENSG00000106541	7	111	ENSG00000173467	7	112	0.545	0.23	3.49
1913	ENSG00000104689	8	164	ENSG00000173530	8	163	0.265	0.36	0.44
1913	ENSG00000173535	8	162	ENSG00000173530	8	163	0.29	0.44	0.59	0.105263
1261	ENSG00000109193	4	310	ENSG00000173597	4	309	0.535	0.33	1.73	0.0769231
2520	ENSG00000171446	17	588	ENSG00000173908	17	589	0.765	0.07	1.18
2917	ENSG00000173933	11	829	ENSG00000173914	11	830	0.895	0.05	0.48	0.468468
3063	ENSG00000197681	17	523	ENSG00000174115	17	524	0.99	0.0011	0
916	ENSG00000174125	4	186	ENSG00000174123	4	185	0.475	0.42	1.63
916	ENSG00000174130	4	187	ENSG00000174125	4	186	0.675	0.22	0.5	0.0989011
957	ENSG00000187919	6	621	ENSG00000174156	6	623	0.9	0.04	0.12	0.0769231
67	ENSG00000174327	17	140	ENSG00000174326	17	141	0.41	0.51	1.88
1865	ENSG00000188000	19	273	ENSG00000174667	19	274	0.7	0.19	0.64
2964	ENSG00000187733	1	965	ENSG00000174876	1	963	1	0	0
1003	ENSG00000172457	11	538	ENSG00000174914	11	537	0.53	0.33	1.74
168	ENSG00000150269	11	529	ENSG00000174937	11	530	0.755	0.14	1.46
1706	ENSG00000174944	3	840	ENSG00000174946	3	839	0.3	0.63	1.59	0.15625
1638	ENSG00000112499	6	1052	ENSG00000175003	6	1051	0.695	0.19	2.06	0
352	ENSG00000198104	1	2123	ENSG00000175143	1	2124	0.65	0.12	1.42
86	ENSG00000139269	12	586	ENSG00000175189	12	585	0.375	0.56	2	0.0890411
2188	ENSG00000215252	15	94	ENSG00000175265	15	93	0.99	0.001	0	0.950413
1665	ENSG00000170683	11	231	ENSG00000175393	11	230	0.85	0.07	0.28
756	ENSG00000218494	5	358	ENSG00000175483	5	359	0.05
1919	ENSG00000175567	11	939	ENSG00000175564	11	940	0.71	0.16	1.57	0.0519481
2009	ENSG00000110680	11	280	ENSG00000175868	11	281	0.58	0.06	0.14	0.190476
1532	ENSG00000126838	12	129	ENSG00000175899	12	128	0.69	0.18	0.54
3159	ENSG00000176219	14	24	ENSG00000176198	14	26	0.635	0.21	1.3
1795	ENSG00000172742	11	597	ENSG00000176200	11	596	0.81	0.08	0.68
3159	ENSG00000176198	14	26	ENSG00000176213	14	25	0.575	0.21	0.87
763	ENSG00000167355	11	152	ENSG00000176239	11	151	0.69	0.17	1.2
3209	ENSG00000176253	14	19	ENSG00000176246	14	20	0.6	0.31	1.33
2804	ENSG00000176401	19	809	ENSG00000176396	19	810	0.38	0.41	0.72
91	ENSG00000111704	12	107	ENSG00000176654	12	109	0.845	0.01	0.0052
3419	ENSG00000176893	11	132	ENSG00000176879	11	133	0.615	0.25	1.94	0
1660	ENSG00000205497	11	135	ENSG00000176895	11	134	0.695	0.14	1.6
2843	ENSG00000197426	11	123	ENSG00000176937	11	125	0.405	0.51	1.52
2956	ENSG00000197042	4	688	ENSG00000176979	4	687	0.455	0.45	1.12	0
352	ENSG00000183130	1	2132	ENSG00000177151	1	2133	0.675	0.14	1.51
352	ENSG00000177233	1	2116	ENSG00000177212	1	2118	0.55	0.31	1.76
352	ENSG00000177201	1	2119	ENSG00000177212	1	2118	0.95	0.01	0.03
352	ENSG00000162727	1	2114	ENSG00000177233	1	2116	0.92	0.03	0.11
136	ENSG00000177301	1	1020	ENSG00000177272	1	1021	0.645	0.07	4.03
525	ENSG00000205413	7	506	ENSG00000177409	7	507	0.6	0.27	1.12
1000	ENSG00000184227	14	403	ENSG00000177465	14	405	0.7	0.21	0.69
2192	ENSG00000160766	1	1373	ENSG00000177628	1	1374	0.72	0.11	0.18	1
2497	ENSG00000177575	12	101	ENSG00000177675	12	100	0.43	0.34	0.86
3209	ENSG00000185097	1	5	ENSG00000177799	1	4	1	0	0
2668	ENSG00000145879	5	654	ENSG00000178172	5	652	0.36	0.74	1.88
3388	ENSG00000106648	7	962	ENSG00000178234	7	963	0.43	0.35	1.25
3432	ENSG00000112727	6	163	ENSG00000178458	6	165	1	0	1.11
1964	ENSG00000182083	2	1291	ENSG00000178586	2	1292	0.895	0.01	0.03
3338	ENSG00000125810	20	156	ENSG00000178726	20	155	0.245	0.93	4.3	0.515464
1502	ENSG00000204345	17	1039	ENSG00000178789	17	1037	0.4	0.42	0.94
1383	ENSG00000179074	9	502	ENSG00000179055	9	504	0.565	0.28	1.15
1383	ENSG00000188712	9	505	ENSG00000179055	9	504	0.745	0.06	0.11
1383	ENSG00000204245	9	501	ENSG00000179074	9	502	0.92	0.02	0.03
2242	ENSG00000133574	7	934	ENSG00000179144	7	933	0.325	0.59	1.66
1671	ENSG00000187243	X	293	ENSG00000179222	X	291	0.375	0.6	1.36
2209	ENSG00000204275	6	372	ENSG00000179344	6	370	0.74	0.1	0.16
207	ENSG00000183098	13	267	ENSG00000179399	13	265	0.225	0.89	4.45	0
1383	ENSG00000122718	9	197	ENSG00000179443	9	198	0.79	0.11	0.39
292	ENSG00000179593	17	197	ENSG00000179477	17	198	0.49	0.38	2.51	0
1681	ENSG00000179615	12	518	ENSG00000179626	12	517	0.785	0.12	0.69
1681	ENSG00000205327	12	516	ENSG00000179695	12	514	0.735	0.17	0.74
1551	ENSG00000128383	22	343	ENSG00000179750	22	344	0.58	0.07	0.11
989	ENSG00000179826	11	302	ENSG00000179817	11	303	0.81	0.08	0.1	0
2326	ENSG00000159961	17	56	ENSG00000180068	17	54	0.645	0.13	0.48
2926	ENSG00000167656	8	655	ENSG00000180155	8	653	0.205	0.65	3.02
1827	ENSG00000180083	20	382	ENSG00000180205	20	380	0.395	0.59	0.61
479	ENSG00000115616	2	602	ENSG00000180251	2	601	0.515	0.36	2.25
63	ENSG00000204547	20	201	ENSG00000180424	20	202	0.5	0.66	0.4
1588	ENSG00000180437	1	1461	ENSG00000180433	1	1462	0.62	0.21	0.99	0
1588	ENSG00000203757	1	1460	ENSG00000180437	1	1461	0.735	0.11	0.73
2927	ENSG00000139278	12	678	ENSG00000180481	12	677	0.345	0.55	3.84
452	ENSG00000159197	21	118	ENSG00000180509	21	120	0.265			0
1420	ENSG00000198342	19	369	ENSG00000180855	19	371	0.745	0.1	0.26	0
1420	ENSG00000196466	19	370	ENSG00000180855	19	371	0.745	0.04	0.07
2739	ENSG00000204973	11	635	ENSG00000180860	11	634	0.99	0	0.0056
2910	ENSG00000180913	11	184	ENSG00000180919	11	183	0.71	0.16	0.47
337	ENSG00000180974	11	175	ENSG00000180947	11	176	0.665	0.23	1.37
337	ENSG00000183269	11	174	ENSG00000180974	11	175	0.675	0.23	1.21
2034	ENSG00000181001	11	171	ENSG00000180988	11	172	0.74	0.12	1.43
2034	ENSG00000180988	11	172	ENSG00000181009	11	170	0.695	0.16	1.28	0.309353
2209	ENSG00000196306	6	249	ENSG00000181126	6	247	0.12	0.15	0.31
2278	ENSG00000197849	11	1280	ENSG00000181214	11	1278	0.64	0.2	0.55
1851	ENSG00000125648	19	200	ENSG00000181240	19	199	0.425	0.32	2.43
2587	ENSG00000181282	11	542	ENSG00000181273	11	543	0.815	0.1	0.15	0.0217391
1688	ENSG00000184560	17	166	ENSG00000181323	17	165	0.22	0.96	1.29
168	ENSG00000174937	11	530	ENSG00000181371	11	532	0.685	0.19	2
1017	ENSG00000137628	4	696	ENSG00000181381	4	697	0.645	0.24	0.41
2305	ENSG00000204299	11	1271	ENSG00000181457	11	1270	0.94	0.01	0.06
2172	ENSG00000181562	14	44	ENSG00000181552	14	45	0.68	0.19	0.24	0.5
102	ENSG00000172487	11	526	ENSG00000181689	11	524	0.575	0.33	1.69
1803	ENSG00000172489	11	521	ENSG00000181698	11	522	0.785	0.06	0.12
1803	ENSG00000181698	11	522	ENSG00000181718	11	520	0.695	0.09	0.14
1086	ENSG00000181761	11	515	ENSG00000181767	11	514	0.895	0.02	0.04	0
3355	ENSG00000185408	3	518	ENSG00000181828	3	519	0.93	0.01	0.05
485	ENSG00000186886	11	495	ENSG00000181837	11	496	0.63	0.2	0.88
1196	ENSG00000172188	11	490	ENSG00000181935	11	489	0.67	0.22	0.99
2384	ENSG00000181958	11	485	ENSG00000181943	11	487	0.84	0.05	0.09
798	ENSG00000212655	12	174	ENSG00000182047	12	172	1
2067	ENSG00000185177	7	322	ENSG00000182111	7	323	0.76	0.12	0.21
369	ENSG00000185254	X	839	ENSG00000182242	X	837	1	0	0
3095	ENSG00000185303	10	412	ENSG00000182314	10	410	0.96	0.01	0.02
3413	ENSG00000166408	11	226	ENSG00000182334	11	228	0.66	0.16	0.62
717	ENSG00000197110	19	793	ENSG00000182393	19	795	0.7	0.16	0.51
1575	ENSG00000129873	Y	40	ENSG00000182415	Y	41	1	0	0
931	ENSG00000101333	20	100	ENSG00000182621	20	99	0.345	0.63	4.93	0.287671
2305	ENSG00000204299	11	1271	ENSG00000182634	11	1273	0.89	0.02	0.07
1717	ENSG00000179304	X	312	ENSG00000182646	X	313	1	0	0
1470	ENSG00000196917	12	977	ENSG00000182782	12	978	0.505	0.24	1.57
957	ENSG00000187919	6	621	ENSG00000182793	6	622	0.9	0.06	0.08
186	ENSG00000189306	22	408	ENSG00000182841	22	410	0.675	0.004	0.03	0.0769231
1889	ENSG00000184166	17	48	ENSG00000182880	17	47	0.795	0.09	0.32	0
1684	ENSG00000180305	20	381	ENSG00000182931	20	383	0.305	0.19	0.18
1304	ENSG00000183034	17	1051	ENSG00000182938	17	1052	0.38	0.45	4.31
3144	ENSG00000185933	10	636	ENSG00000183128	10	637	0.43	0.45	3.92
763	ENSG00000176239	11	151	ENSG00000183251	11	149	0.665	0.17	2.86
337	ENSG00000205409	11	173	ENSG00000183269	11	174	0.88	0.03	0.21
3413	ENSG00000182334	11	228	ENSG00000183303	11	227	0.62	0.31	0.94	0
2676	ENSG00000162654	1	892	ENSG00000183347	1	894	0.685	0.17	0.44	0
2910	ENSG00000180934	11	181	ENSG00000183389	11	180	0.76	0.1	0.9
1248	ENSG00000157601	21	162	ENSG00000183486	21	161	0.565	0.29	3.73	0.434783
2619	ENSG00000205809	12	155	ENSG00000183542	12	153	0.665			0.285714
2188	ENSG00000153684	15	43	ENSG00000183629	15	44	1	0	0
2499	ENSG00000083817	19	1381	ENSG00000183647	19	1383	0.52	0.34	0.67
896	ENSG00000163377	3	460	ENSG00000183662	3	459	0.555	0.4	3.36
989	ENSG00000170255	11	320	ENSG00000183695	11	321	0.635	0.22	0.27
1713	ENSG00000182667	11	1345	ENSG00000183715	11	1346	0.685	0.16	1.49	0.35
1544	ENSG00000066813	16	300	ENSG00000183747	16	301	0.97	0.01	0.01
996	ENSG00000120586	10	99	ENSG00000183748	10	97	0.99	0.001	0.0047
1023	ENSG00000185313	3	173	ENSG00000183873	3	172	0.59	0.2	1.59	0.0245902
290	ENSG00000178161	9	136	ENSG00000183938	9	135	0.455	0.32	0.68
352	ENSG00000182783	1	2129	ENSG00000184022	1	2131	0.685	0.14	0.65
256	ENSG00000187026	21	81	ENSG00000184032	21	79	0.46	0.3	0.52
214	ENSG00000183678	X	857	ENSG00000184033	X	859	1	0	0
2920	ENSG00000148483	10	96	ENSG00000184040	10	98	0.83	0	0
591	ENSG00000188056	6	499	ENSG00000184106	6	498	0.675	0.17	0.15
3209	ENSG00000214344	15	664	ENSG00000184140	15	662	0.655	0.19	0.7
2188	ENSG00000186322	15	549	ENSG00000184206	15	547	0.94	0.002	0.0036
975	ENSG00000204195	X	378	ENSG00000184210	X	377	0.515	0.38	2.12
1000	ENSG00000119673	14	404	ENSG00000184227	14	403	0.92	0.0066	0.02
2780	ENSG00000184260	1	1193	ENSG00000184270	1	1194	0.955	0.02	1.82
713	ENSG00000126778	14	315	ENSG00000184302	14	314	0.455	0.31	3.7	0
3167	ENSG00000214681	3	363	ENSG00000184345	3	362	0.495	0.31	0.82
1445	ENSG00000186288	X	420	ENSG00000184388	X	419	1	0	0
957	ENSG00000184674	22	151	ENSG00000184490	22	150	0.42	0.52	1.11
1299	ENSG00000176681	17	776	ENSG00000184525	17	778	0.99			0.939394
2974	ENSG00000213937	16	147	ENSG00000184697	16	148	0.7	0.15	0.55	0
256	ENSG00000186930	21	74	ENSG00000184724	21	76	0.69	0.2	0.14
2279	ENSG00000183292	2	743	ENSG00000184761	2	742	0.99	0.0029	0
168	ENSG00000181371	11	532	ENSG00000184878	11	531	0.6	0.19	1.85
168	ENSG00000185701	11	533	ENSG00000184878	11	531	0.665	0.21	2.47
763	ENSG00000176239	11	151	ENSG00000184881	11	150	0.68	0.23	1.12
1404	ENSG00000159123	X	416	ENSG00000184911	X	415	1	0	0
1737	ENSG00000196600	11	698	ENSG00000184999	11	699	0.565	0.28	0.43
1737	ENSG00000197658	11	697	ENSG00000184999	11	699	0.415	0.35	0.59
160	ENSG00000133742	8	441	ENSG00000185015	8	440	0.59	0.28	2.86
2067	ENSG00000185177	7	322	ENSG00000185037	7	324	0.955	0.01	0.02
1601	ENSG00000186442	12	445	ENSG00000185069	12	444	0.765	0.13	0.51	0
1936	ENSG00000142089	11	14	ENSG00000185201	11	12	0.85	0.04	0.16
2705	ENSG00000069651	16	251	ENSG00000185208	16	252	0.99	0.0014	0
1898	ENSG00000205436	14	604	ENSG00000185215	14	605	0.22	0.82	4.3
1865	ENSG00000127515	19	443	ENSG00000185385	19	445	0.82	0.07	0.27	0
1865	ENSG00000176938	19	446	ENSG00000185385	19	445	0.61	0.12	0.29
576	ENSG00000189132	X	146	ENSG00000185448	X	144	0.6	0.19	0.12
3129	ENSG00000205420	12	434	ENSG00000185479	12	432	0.98	0.0052	0.17
703	ENSG00000204010	10	476	ENSG00000185745	10	477	0.665	0.22	0.36
1469	ENSG00000177300	4	733	ENSG00000185758	4	734	0.89	0.04	0.07
1681	ENSG00000205328	12	511	ENSG00000185821	12	513	0.74	0.15	1.36
395	ENSG00000136447	17	779	ENSG00000185829	17	777	0.905	0.01	0.0033
1936	ENSG00000142089	11	14	ENSG00000185885	11	13	0.46	0.27	0.45
322	ENSG00000185554	X	513	ENSG00000185945	X	514	1	0	0
1607	ENSG00000187225	1	1272	ENSG00000185962	1	1274	0.795	0.1	0.5
805	ENSG00000088782	20	3	ENSG00000185982	20	4	0.36	0.67	1.15
323	ENSG00000198444	X	877	ENSG00000185990	X	878	1	0	0
1224	ENSG00000159904	19	932	ENSG00000186019	19	931	0.73	0.12	0.26	0
1318	ENSG00000178084	3	970	ENSG00000186038	3	971	0.72	0.13	0.67
2309	ENSG00000188740	1	971	ENSG00000186086	1	970	0.69	0	0.01
1318	ENSG00000186038	3	971	ENSG00000186090	3	969	0.59	0.26	0.58
485	ENSG00000186119	11	500	ENSG00000186113	11	498	0.7	0.19	1.85
485	ENSG00000205029	11	502	ENSG00000186119	11	500	0.775	0.11	0.37
485	ENSG00000186117	11	499	ENSG00000186119	11	500	0.615	0.24	1.5
3392	ENSG00000171448	9	622	ENSG00000186130	9	621	0.43	0.43	4.12
3214	ENSG00000187048	1	681	ENSG00000186160	1	683	0.49	0.43	1.85
2303	ENSG00000186191	20	234	ENSG00000186190	20	233	0.325	0.66	2.03
501	ENSG00000117791	1	1918	ENSG00000186205	1	1919	0.645	0.23	1.13	0.0322581
1607	ENSG00000197084	1	1286	ENSG00000186226	1	1284	0.96
2857	ENSG00000186272	19	1373	ENSG00000186230	19	1374	0.575	0.27	0.63
2854	ENSG00000186223	11	108	ENSG00000186232	11	109	0.96	0.0023	0
879	ENSG00000123643	5	697	ENSG00000186334	5	695	0.58	0.29	1.32
3214	ENSG00000186160	1	683	ENSG00000186377	1	682	0.53	0.36	1.03	0.367188
2520	ENSG00000171446	17	588	ENSG00000186393	17	587	0.72	0.12	1.68
2556	ENSG00000172466	18	141	ENSG00000186496	18	142	0.545	0.36	0.84
3322	ENSG00000184908	1	229	ENSG00000186510	1	228	0.91	0.04	0.14
428	ENSG00000156575	11	549	ENSG00000186652	11	550	0.495	0.41	1.27	0.25
151	ENSG00000172519	19	469	ENSG00000186723	19	470	0.925	0.01	0.09
2640	ENSG00000198155	4	4	ENSG00000186777	4	5	0.63	0.24	0.47
836	ENSG00000114378	3	340	ENSG00000186792	3	338	0.39	0.6	2.44	0
892	ENSG00000197927	2	758	ENSG00000186825	2	759	0.945	0.03	0.02
2210	ENSG00000186847	17	639	ENSG00000186832	17	640	0.83	0.09	0.52	0.190476
2210	ENSG00000186831	17	641	ENSG00000186847	17	639	0.75	0.11	0.76	0.333333
485	ENSG00000198877	11	497	ENSG00000186886	11	495	0.675	0.17	0.82
256	ENSG00000184032	21	79	ENSG00000186923	21	77	0.66	0.13	0.4
256	ENSG00000186924	21	75	ENSG00000186923	21	77	0.5	0.25	0.59
256	ENSG00000186925	21	71	ENSG00000186964	21	70	0.675	0.13	0.4
384	ENSG00000198390	21	62	ENSG00000186975	21	63	0.65	0.17	0.41
256	ENSG00000186964	21	70	ENSG00000186977	21	69	0.65	0.16	0.34
256	ENSG00000187026	21	81	ENSG00000187005	21	82	0.55	0.14	0.36
262	ENSG00000188672	1	357	ENSG00000187010	1	355	0.73	0.04	0.01	0.75
456	ENSG00000175535	10	690	ENSG00000187021	10	691	0.66	0.24	1.67	0.666667
571	ENSG00000151632	10	19	ENSG00000187134	10	18	0.97	0.01	0.02
2518	ENSG00000189241	6	843	ENSG00000187189	6	842	0.515	0.27	0.74	0.949045
1364	ENSG00000205916	Y	85	ENSG00000187191	Y	84	0.81	0	0
1607	ENSG00000159455	1	1278	ENSG00000187223	1	1276	0.94	0.02	0.07
1607	ENSG00000187180	1	1277	ENSG00000187223	1	1276	0.96	0.01	0.04
1259	ENSG00000204873	17	618	ENSG00000187272	17	619	0.59	0.02	0.08
1180	ENSG00000171049	19	1202	ENSG00000187474	19	1203	0.67	0.16	0.47	0
1659	ENSG00000203857	1	1099	ENSG00000187481	1	1098	0.555	0.14	0.26	0
864	ENSG00000157326	14	116	ENSG00000187630	14	117	0.77	0.09	0.14
1978	ENSG00000188656	Y	21	ENSG00000187657	Y	22	0.97	0.0057	0.0046
461	ENSG00000204154	9	568	ENSG00000187681	9	567	0.9	0.04	0.08	1
2964	ENSG00000051415	1	964	ENSG00000187733	1	965	1	0	0
3143	ENSG00000157950	X	307	ENSG00000187754	X	306	1	0	0
1864	ENSG00000187801	1	578	ENSG00000187815	1	579	0.595	0.22	0.74
1865	ENSG00000174667	19	274	ENSG00000187847	19	276	0.615	0.24	0.74
2327	ENSG00000197621	3	514	ENSG00000187900	3	513	0.82	0.05	0.05
2843	ENSG00000167359	11	157	ENSG00000187918	11	159	0.59	0.28	1.56
3311	ENSG00000196154	1	1315	ENSG00000188015	1	1316	0.44	0.43	1.72	0.0350877
2843	ENSG00000176925	11	126	ENSG00000188069	11	124	0.59	0.25	1.36
2484	ENSG00000189011	7	416	ENSG00000188073	7	418	1	0	0
2144	ENSG00000159337	15	162	ENSG00000188089	15	161	0.42	0.48	1.94
1259	ENSG00000215454	21	211	ENSG00000188155	21	212	0.62	0.03	0.21
803	ENSG00000163746	3	812	ENSG00000188313	3	813	0.715	0.08	0.29	0
1681	ENSG00000205331	12	507	ENSG00000188324	12	506	0.76	0.13	0.51
1588	ENSG00000197403	1	1463	ENSG00000188340	1	1464	0.65	0.22	1.59
2186	ENSG00000100665	14	545	ENSG00000188488	14	546	0.43	0.39	2.38
2186	ENSG00000196136	14	547	ENSG00000188488	14	546	0.43	0.43	2.23
161	ENSG00000188816	10	745	ENSG00000188620	10	744	0.335	0.44	3.71
2713	ENSG00000188293	19	999	ENSG00000188624	19	998	0.415	0.55	1.23
1978	ENSG00000168692	Y	23	ENSG00000188656	Y	21	1	0.0042	0.0094
78	ENSG00000131203	8	266	ENSG00000188676	8	267	0.415	0.55	1.43
2932	ENSG00000187574	19	1337	ENSG00000188683	19	1336	0.98	0.0035	0.0098
2910	ENSG00000183389	11	180	ENSG00000188691	11	178	0.72	0.07	0.36
2557	ENSG00000188257	1	284	ENSG00000188784	1	283	0.5	0.48	3.31	0
3144	ENSG00000178033	6	846	ENSG00000188820	6	845	0.37	0.63	1.62
797	ENSG00000189433	1	498	ENSG00000188910	1	499	0.555	0.21	1.34	0
255	ENSG00000204518	1	170	ENSG00000188984	1	171	0.51	0.33	1.53
1765	ENSG00000188605	1	245	ENSG00000189092	1	247	1	0.1	0.08
2974	ENSG00000165215	7	388	ENSG00000189143	7	390	0.645	0.14	1.66	0.5
3311	ENSG00000189334	1	1319	ENSG00000189171	1	1320	0.34	0.47	2.71	0.383178
1328	ENSG00000069712	1	908	ENSG00000189195	1	907	0.1	1.26	3.83
950	ENSG00000008128	1	50	ENSG00000189229	1	49	0.88	0.05	0.12	0.0466667
3233	ENSG00000214420	17	766	ENSG00000189321	17	765	1			1
2215	ENSG00000189252	X	752	ENSG00000189326	X	751	0.4	0.48	0.52
2719	ENSG00000213797	19	1245	ENSG00000189348	19	1243	0.925	0.02	0.02
1704	ENSG00000214931	9	354	ENSG00000189357	9	355	0.285	0.18	0.19
1704	ENSG00000186788	9	356	ENSG00000189357	9	355	0.97
1972	ENSG00000215914	1	47	ENSG00000189409	1	46	0.47	0.26	0.25
797	ENSG00000189280	1	497	ENSG00000189433	1	498	0.58	0.2	1.33	0
1692	ENSG00000174677	19	1242	ENSG00000196131	19	1241	0.495	0.32	0.55	0.0869565
571	ENSG00000187134	10	18	ENSG00000196139	10	20	0.87	0.04	0.13	0.0333333
3311	ENSG00000196754	1	1317	ENSG00000196154	1	1315	0.5	0.24	1.87	0.19403
1588	ENSG00000203757	1	1460	ENSG00000196171	1	1459	0.575	0.27	1.39
2300	ENSG00000125900	20	31	ENSG00000196209	20	30	0.195
1261	ENSG00000198075	2	623	ENSG00000196228	2	621	0.55	0.27	1.77
1783	ENSG00000177489	1	2096	ENSG00000196242	1	2094	0.55	0.25	1.61
300	ENSG00000196184	1	1475	ENSG00000196266	1	1474	0.6	0.2	1.23
1705	ENSG00000197608	19	1210	ENSG00000196267	19	1212	0.725	0.1	0.32
2209	ENSG00000206503	6	250	ENSG00000196306	6	249	0.84
571	ENSG00000196139	10	20	ENSG00000196326	10	21	0.63	0.21	0.81
2242	ENSG00000213203	7	937	ENSG00000196329	7	938	0.38	0.55	3.33
2816	ENSG00000213030	19	1088	ENSG00000196337	19	1089	0.98	0	0
2278	ENSG00000197849	11	1280	ENSG00000196341	11	1281	0.635	0.25	1.25
2989	ENSG00000196616	4	470	ENSG00000196344	4	471	0.66	0.22	0.94	0.0925926
2819	ENSG00000122824	X	287	ENSG00000196368	X	289	0.99	0.0026	0.03
3397	ENSG00000171402	X	311	ENSG00000196395	X	310	0.805	0.07	0.15
2305	ENSG00000186268	11	1274	ENSG00000196403	11	1276	0.615	0.19	1.36
2080	ENSG00000198021	X	745	ENSG00000196406	X	747	0.905	0.02	0.03
2357	ENSG00000159445	1	1257	ENSG00000196407	1	1256	0.325	0.64	2.04
747	ENSG00000197561	19	28	ENSG00000196415	19	27	0.515	0.17	3.51
3311	ENSG00000197956	1	1313	ENSG00000196420	1	1314	0.45	0.36	2.5	0
2309	ENSG00000186086	1	970	ENSG00000196427	1	972	0.93	0.0046	0.0034
876	ENSG00000092841	12	546	ENSG00000196465	12	545	0.69	0.16	1.44	0.373418
1737	ENSG00000149742	11	700	ENSG00000196600	11	698	0.715	0.17	0.2
1227	ENSG00000149968	11	1084	ENSG00000196611	11	1083	0.515	0.3	1.87	0.153846
2989	ENSG00000187758	4	469	ENSG00000196616	4	470	0.93	0.03	0.1	0.321429
609	ENSG00000197592	4	298	ENSG00000196620	4	296	0.985	0.0009	0
3158	ENSG00000197557	2	932	ENSG00000196659	2	931	0.93	0.02	0.08
2278	ENSG00000197849	11	1280	ENSG00000196703	11	1279	0.74	0.13	0.31
1942	ENSG00000152454	19	1401	ENSG00000196724	19	1400	0.555	0.29	0.95	0
1607	ENSG00000197084	1	1286	ENSG00000196734	1	1287	0.96	0.01	0.25
1183	ENSG00000204276	6	371	ENSG00000196735	6	369	0.89	0.05	0.08	0.963636
763	ENSG00000181963	11	111	ENSG00000196778	11	113	0.89	0.03	0.22
2719	ENSG00000215376	8	30	ENSG00000196815	8	32	0.95	0.02	0.02
3159	ENSG00000176219	14	24	ENSG00000196832	14	23	0.56	0.22	1.86	0
352	ENSG00000177275	1	2107	ENSG00000196936	1	2108	0.515	0.35	2.03
352	ENSG00000196071	1	2110	ENSG00000196936	1	2108	0.7	0.21	1.43
59	ENSG00000159398	16	563	ENSG00000196959	16	562	0.41	0.56	1.47
59	ENSG00000198848	16	561	ENSG00000196959	16	562	0.63	0.03	0.03
757	ENSG00000120322	5	596	ENSG00000196963	5	597	0.77	0.13	0.69
1434	ENSG00000197800	19	743	ENSG00000196967	19	742	0.94	0.02	0.06	1
748	ENSG00000167565	19	833	ENSG00000197019	19	832	0.275	0.79	1.8
2327	ENSG00000198068	3	512	ENSG00000197036	3	510	0.94	0.02	0.03
1037	ENSG00000163867	1	504	ENSG00000197056	1	505	0.225	0.81	1.95	0.0923077
1607	ENSG00000186844	1	1288	ENSG00000197084	1	1286	0.915	0.01	0.19
717	ENSG00000183709	19	794	ENSG00000197110	19	793	0.96	0.01	0.02
2278	ENSG00000196661	11	1284	ENSG00000197125	11	1286	0.71	0.16	1.16
3432	ENSG00000182572	6	200	ENSG00000197153	6	202	1	0	1.11
1261	ENSG00000196502	16	382	ENSG00000197165	16	381	0.95	0.01	0.1
762	ENSG00000184750	X	795	ENSG00000197172	X	793	0.88	0.05	0.1
636	ENSG00000213457	9	607	ENSG00000197233	9	606	0.77	0.11	0.63
2186	ENSG00000165951	14	540	ENSG00000197249	14	541	0.44	0.3	0.53
494	ENSG00000172236	16	59	ENSG00000197253	16	58	0.98	0.008	0
2278	ENSG00000196341	11	1281	ENSG00000197263	11	1282	0.695	0.23	1.15
1781	ENSG00000044012	1	593	ENSG00000197273	1	594	0.335	0.73	2.15
2926	ENSG00000126233	8	651	ENSG00000197353	8	652	0.35	0.57	2.96
915	ENSG00000184330	1	1309	ENSG00000197364	1	1311	0.54	0.29	0.28
2028	ENSG00000196302	5	254	ENSG00000197370	5	252	0.935	0	0.0087
1737	ENSG00000197208	5	473	ENSG00000197375	5	474	0.745	0.13	0.81	0.202381
2843	ENSG00000197674	11	122	ENSG00000197426	11	123	0.655	0.21	1.41
2806	ENSG00000155085	6	813	ENSG00000197453	6	812	0.115	1.65	1.85
352	ENSG00000203663	1	2112	ENSG00000197454	1	2111	0.9	0.05	0.09
2304	ENSG00000197408	19	851	ENSG00000197573	19	850	0.795	0.04	0.05	0.166667
971	ENSG00000092054	14	105	ENSG00000197616	14	104	0.92	0.03	0.76	1
2186	ENSG00000166404	18	246	ENSG00000197632	18	245	0.45	0.39	1.58	0.0714286
2186	ENSG00000206073	18	242	ENSG00000197641	18	240	0.57	0.25	1.31	0.0206186
1752	ENSG00000198274	17	335	ENSG00000197665	17	334	1	0	0
3063	ENSG00000185128	17	522	ENSG00000197681	17	523	1	0	0.0031
2727	ENSG00000124935	11	662	ENSG00000197745	11	664	0.53	0.41	0.19
944	ENSG00000165516	14	231	ENSG00000197776	14	230	0.42	0.47	2.89
400	ENSG00000128000	19	820	ENSG00000197782	19	821	0.63	0.06	0.2	0
1649	ENSG00000172769	11	576	ENSG00000197786	11	575	0.71	0.15	0.66
2304	ENSG00000167600	19	856	ENSG00000197838	19	854	0.45	0.45	3.99
2304	ENSG00000213908	19	852	ENSG00000197838	19	854	0.645	0.05	0.18
2964	ENSG00000196318	1	962	ENSG00000197839	1	961	0.98	0.0064	0.05
2964	ENSG00000174876	1	963	ENSG00000197839	1	961	0.97	0.01	0.06
1420	ENSG00000198342	19	369	ENSG00000197857	19	367	0.695	0.15	0.3	0
609	ENSG00000196620	4	296	ENSG00000197888	4	295	0.94	0.02	0.05
1737	ENSG00000168065	11	736	ENSG00000197891	11	737	0.47	0.34	1.91
1704	ENSG00000204840	9	234	ENSG00000197896	9	235	0.99	0.0012	0.0025
3472	ENSG00000170949	19	1234	ENSG00000197937	19	1236	0.675	0.19	0.44
255	ENSG00000114771	3	847	ENSG00000197953	3	846	0.5	0.37	1.65
3311	ENSG00000196154	1	1315	ENSG00000197956	1	1313	0.48	0.36	3.29	0.422222
2067	ENSG00000185037	7	324	ENSG00000197990	7	325	0.94	0.5	0.62
2085	ENSG00000159339	1	258	ENSG00000197996	1	259	0.45	0.44	1.74
1718	ENSG00000203902	X	804	ENSG00000198013	X	803	1	0.0025	0.0047
2080	ENSG00000203926	X	746	ENSG00000198021	X	745	1	0	0
1508	ENSG00000165359	X	707	ENSG00000198022	X	708	0.3	0.32	0.45
2300	ENSG00000101307	20	32	ENSG00000198053	20	34	0.73	0.1	0.25	0
571	ENSG00000085662	7	807	ENSG00000198074	7	808	0.7	0.15	1.04	0.0405405
1261	ENSG00000198203	2	622	ENSG00000198075	2	623	0.555	0.23	1.78
2304	ENSG00000213052	19	846	ENSG00000198077	19	847	0.93	0.02	0.1
2999	ENSG00000176024	19	1206	ENSG00000198093	19	1205	0.585	0.21	0.59
2989	ENSG00000197894	4	466	ENSG00000198099	4	467	0.605	0.3	1.4
2614	ENSG00000196772	1	2103	ENSG00000198118	1	2101	0.52	0.34	1.34
2067	ENSG00000213988	19	589	ENSG00000198153	19	587	0.65	0.12	0.15
76	ENSG00000183566	20	236	ENSG00000198183	20	238	0.23	1.23	1.16
2655	ENSG00000185291	X	7	ENSG00000198223	X	6	0.25	0.71	2.3	0.285714
2650	ENSG00000172320	11	593	ENSG00000198261	11	591	0.5	0.35	2.44
1649	ENSG00000172362	11	578	ENSG00000198283	11	579	0.695	0.19	1.54	0
384	ENSG00000182816	21	61	ENSG00000198390	21	62	0.845	0.04	0.1
3179	ENSG00000125144	16	580	ENSG00000198417	16	578	0.93	0.03	0.48
2862	ENSG00000170379	7	892	ENSG00000198420	7	894	0.605	0.28	0.8
3301	ENSG00000198205	X	352	ENSG00000198455	X	351	0.96	0.01	0.04	1
2209	ENSG00000196126	6	368	ENSG00000198502	6	367	0.78	0.05	0.07
2621	ENSG00000205502	15	308	ENSG00000198535	15	307	0.795	0.1	0.3
412	ENSG00000204604	19	1230	ENSG00000198538	19	1229	0.705	0.04	0.09
2080	ENSG00000198021	X	745	ENSG00000198573	X	744	0.9	0.02	0.03
2427	ENSG00000206369	3	732	ENSG00000198585	3	733	0.67	0.08	0.37
571	ENSG00000196139	10	20	ENSG00000198610	10	22	0.83	0.07	0.24	0.05
2278	ENSG00000196661	11	1284	ENSG00000198657	11	1285	0.67	0.16	1.75
2749	ENSG00000197376	12	347	ENSG00000198678	12	348	0.45	0.38	2.62
3397	ENSG00000216649	X	271	ENSG00000198716	X	270	1	0	0
3397	ENSG00000217977	X	272	ENSG00000198716	X	270	0.99	0.005	0
3207	ENSG00000196292	11	50	ENSG00000198788	11	49	0.29	0.37	2.22
2145	ENSG00000167286	11	1199	ENSG00000198851	11	1198	0.23	1.52	1.66	0.642857
2918	ENSG00000198354	X	656	ENSG00000198889	X	657	0.86	0.06	0.24
1551	ENSG00000179750	22	344	ENSG00000198904	22	345	0.52	0.28	0.52
1992	ENSG00000158301	X	520	ENSG00000198908	X	521	0.235
1992	ENSG00000158301	X	520	ENSG00000198932	X	519	0.455	0.26	0.42
3109	ENSG00000198703	1	1453	ENSG00000198965	1	1452	0.655	0.17	1.37
352	ENSG00000182783	1	2129	ENSG00000203661	1	2127	0.99	0	0
228	ENSG00000162909	1	1933	ENSG00000203697	1	1932	0.48	0.26	4.46
3252	ENSG00000131015	6	997	ENSG00000203722	6	996	0.745	0.05	0.07
2003	ENSG00000198929	1	1546	ENSG00000203744	1	1548	0.12	1.31	2.26
2759	ENSG00000162747	1	1539	ENSG00000203747	1	1538	0.78	0.01	0.0078
3109	ENSG00000198965	1	1452	ENSG00000203758	1	1450	0.57	0.28	2.72
3109	ENSG00000186306	1	1448	ENSG00000203758	1	1450	0.615	0.24	1.97
3367	ENSG00000203770	10	819	ENSG00000203768	10	821	0.99	0.0026	0
3367	ENSG00000203771	10	818	ENSG00000203770	10	819	1	0	0
915	ENSG00000143556	1	1312	ENSG00000203781	1	1310	0.41	0.53	1.37
1607	ENSG00000159516	1	1300	ENSG00000203785	1	1298	0.795	0.06	0.04
1607	ENSG00000213163	1	1299	ENSG00000203785	1	1298	0.95
2212	ENSG00000203798	6	805	ENSG00000203799	6	804	0.055
2780	ENSG00000183558	1	1188	ENSG00000203812	1	1189	1	0	0
2309	ENSG00000219481	1	1171	ENSG00000203827	1	1173	0.99	0	0.0039
945	ENSG00000203830	1	1170	ENSG00000203828	1	1172	1	0	0.01
456	ENSG00000187021	10	691	ENSG00000203837	10	689	0.47	0.47	1.77
2783	ENSG00000203868	10	659	ENSG00000203867	10	660	0.075
2783	ENSG00000203869	10	658	ENSG00000203868	10	659	0.11	1.5	2.7
2589	ENSG00000134216	1	1029	ENSG00000203878	1	1028	0.595	0.05	0.13
1586	ENSG00000197114	20	562	ENSG00000203896	20	563	0.13	1.19	2.65	0.24
2215	ENSG00000189252	X	752	ENSG00000203924	X	754	0.695	0.12	0.15
2080	ENSG00000198820	X	740	ENSG00000203929	X	741	1	0	0	1
1508	ENSG00000203946	X	714	ENSG00000203947	X	712	1	0	0
1508	ENSG00000203947	X	712	ENSG00000203948	X	710	0.99	0.0024	0
1508	ENSG00000213444	X	711	ENSG00000203948	X	710	0.99	0.0024	0.0076
590	ENSG00000188649	10	527	ENSG00000203973	10	526	0.08
1412	ENSG00000197443	X	647	ENSG00000203975	X	648	1	0	0.004
1412	ENSG00000203977	X	645	ENSG00000203976	X	646	1	0	0
1412	ENSG00000197443	X	647	ENSG00000203977	X	645	1	0	0
1412	ENSG00000213499	X	643	ENSG00000203978	X	644	1	0	0.0081
1412	ENSG00000213499	X	643	ENSG00000203979	X	642	1	0	0.0081
3071	ENSG00000162378	1	720	ENSG00000203995	1	721	0.605	0.27	1.38
1545	ENSG00000182333	10	463	ENSG00000204020	10	465	0.5	0.4	1.67
1545	ENSG00000182333	10	463	ENSG00000204021	10	464	0.62	0.23	1.3
1545	ENSG00000204021	10	464	ENSG00000204022	10	462	0.565	0.29	1.35
1689	ENSG00000165429	10	417	ENSG00000204043	10	416	0.95	0.003	0.0019
2276	ENSG00000164012	1	611	ENSG00000204057	1	612	0.085
824	ENSG00000198960	X	504	ENSG00000204072	X	503	0.8	0.0025	0.01
793	ENSG00000186462	X	422	ENSG00000204118	X	421	0.32	0.35	1.44
180	ENSG00000137392	6	441	ENSG00000204140	6	440	0.26
2591	ENSG00000147168	X	391	ENSG00000204165	X	390	0.085	3.62	1.04
2278	ENSG00000196661	11	1284	ENSG00000204293	11	1283	0.95	0.0077	0.01
2305	ENSG00000204299	11	1271	ENSG00000204298	11	1272	0.88	0.05	0.15
1532	ENSG00000204319	6	347	ENSG00000204342	6	345	0.99	0.0025	0.0024
1502	ENSG00000167850	17	1038	ENSG00000204345	17	1039	0.395	0.49	1
718	ENSG00000183461	X	300	ENSG00000204376	X	301	1	0	0
718	ENSG00000183461	X	300	ENSG00000204379	X	298	1	0	0
2662	ENSG00000204389	6	332	ENSG00000204388	6	333	1	0	0.02	0.974194
2662	ENSG00000204388	6	333	ENSG00000204390	6	331	0.89	0.05	2.73	0.0454545
3226	ENSG00000137752	11	1095	ENSG00000204397	11	1094	0.385	0.07	0.09
3226	ENSG00000196954	11	1092	ENSG00000204403	11	1091	0.475	0.42	1.8
623	ENSG00000189253	11	1030	ENSG00000204450	11	1031	0.97	0.0055	0
386	ENSG00000204496	6	306	ENSG00000204490	6	307	0.255	0.77	3.64	0.142857
2764	ENSG00000204508	1	182	ENSG00000204505	1	184	0.735	0.23	0.32
2815	ENSG00000173480	19	1399	ENSG00000204514	19	1398	0.67	0.43	2.28
2424	ENSG00000204520	6	298	ENSG00000204516	6	300	0.835	0.09	0.1	0.47619
63	ENSG00000180424	20	202	ENSG00000204548	20	200	0.43
2370	ENSG00000168014	11	942	ENSG00000204552	11	941	0.12	1.5	2.49
1801	ENSG00000204554	20	189	ENSG00000204556	20	188	1
1259	ENSG00000172886	11	901	ENSG00000204572	11	903	0.61	0.09	0.16
2759	ENSG00000186152	19	1273	ENSG00000204577	19	1274	0.76	0.01	0.02
2209	ENSG00000206503	6	250	ENSG00000204632	6	248	0.78	0.09	0.25
3143	ENSG00000198946	X	228	ENSG00000204645	X	227	1	0	0
2585	ENSG00000101435	20	165	ENSG00000204658	20	166	0.58	0.18	0.6
82	ENSG00000204661	5	862	ENSG00000204660	5	863	0.93	0.03	0.03
1970	ENSG00000125815	20	162	ENSG00000204663	20	163	0.255	0.53	2.64
1783	ENSG00000204702	6	229	ENSG00000204700	6	231	0.89	0.04	0.07	0
1783	ENSG00000204700	6	231	ENSG00000204701	6	230	0.87	0.05	0.17	0
2861	ENSG00000204732	2	503	ENSG00000204734	2	502	0.72	0.18	0.29
2816	ENSG00000104827	19	1083	ENSG00000204748	19	1085	0.93	0	0.02
274	ENSG00000187954	8	717	ENSG00000204763	8	716	0.13	1.6	1.48
579	ENSG00000204807	9	267	ENSG00000204805	9	269	0.96	0.01	0
1704	ENSG00000204849	9	226	ENSG00000204848	9	228	0.99	0.0012	0.0008
2713	ENSG00000188624	19	998	ENSG00000204869	19	996	0.405	0.39	0.94
2520	ENSG00000171446	17	588	ENSG00000204897	17	586	0.8	0.03	0.68
2668	ENSG00000145879	5	654	ENSG00000204909	5	655	0.38	0.56	2.89
3249	ENSG00000204916	13	224	ENSG00000204914	13	225	1	0	0
3249	ENSG00000204914	13	225	ENSG00000204917	13	223	1	0	0
3249	ENSG00000204919	13	221	ENSG00000204918	13	222	1	0	0
1224	ENSG00000159882	19	927	ENSG00000204920	19	926	0.745	0.11	0.17
3115	ENSG00000204936	19	903	ENSG00000204933	19	905	0.73	0	0
371	ENSG00000124467	19	898	ENSG00000204941	19	900	0.85	0.04	0.05
3198	ENSG00000050327	7	900	ENSG00000204959	7	898	0.955	0	0.0062
2755	ENSG00000204967	5	583	ENSG00000204969	5	582	0.775	0.11	0.64	1
2979	ENSG00000204983	7	872	ENSG00000204982	7	873	0.825	0.04	0.14
873	ENSG00000179087	7	865	ENSG00000204987	7	867	0.515	1.25	2.41
1795	ENSG00000172742	11	597	ENSG00000204989	11	595	0.72	0.1	0.72
485	ENSG00000186117	11	499	ENSG00000205030	11	501	0.92	0.04	0.15
252	ENSG00000172123	17	478	ENSG00000205045	17	480	0.745	0.16	0.19
3429	ENSG00000178934	19	777	ENSG00000205076	19	776	1	0	0.01
3466	ENSG00000205081	X	151	ENSG00000205082	X	150	0.125	0.89	3.42
26	ENSG00000135248	7	767	ENSG00000205085	7	766	0.45	0.43	2.37
3367	ENSG00000212640	4	775	ENSG00000205094	4	777	1	0	0
3367	ENSG00000212638	4	776	ENSG00000205094	4	777	1	0	0
3367	ENSG00000212638	4	776	ENSG00000205095	4	774	1	0	0
1704	ENSG00000159797	9	163	ENSG00000205108	9	161	0.62	0.0071	0.01
1248	ENSG00000205122	15	658	ENSG00000205118	15	660	0.935	0.09	0.1
1248	ENSG00000205120	15	659	ENSG00000205122	15	658	1	0	0
2711	ENSG00000111846	6	61	ENSG00000205318	6	62	0.46	0.51	1.37
1681	ENSG00000187857	12	510	ENSG00000205329	12	509	0.71	0.14	1.47
1681	ENSG00000205329	12	509	ENSG00000205330	12	508	0.74	0.14	1.76
2189	ENSG00000173930	5	384	ENSG00000205359	5	385	0.35	0.57	1.48
3179	ENSG00000205361	16	575	ENSG00000205360	16	576	0.75	0.07	0.28
3179	ENSG00000169715	16	572	ENSG00000205362	16	574	0.455	0.02	0.25
47	ENSG00000170523	12	427	ENSG00000205426	12	425	0.915	0.007	0.64
1660	ENSG00000205496	11	136	ENSG00000205497	11	135	0.96	0.01	0.02
746	ENSG00000205506	7	417	ENSG00000205508	7	415	0.735	0	0
2162	ENSG00000175609	11	116	ENSG00000205510	11	117	0.915	0.03	0.01
763	ENSG00000181963	11	111	ENSG00000205512	11	112	0.535	0.1	0.47
683	ENSG00000126550	4	315	ENSG00000205649	4	314	0.795	0.07	0.09
1924	ENSG00000205662	X	28	ENSG00000205663	X	27	0.95	0	0
1924	ENSG00000205663	X	27	ENSG00000205664	X	26	0.87	0.0055	0
2864	ENSG00000006756	X	19	ENSG00000205667	X	21	0.615	0.24	2.71
2304	ENSG00000100197	22	401	ENSG00000205702	22	402	0.855	0.05	0.11
48	ENSG00000184301	19	215	ENSG00000205718	19	216	0.98	0	0
2189	ENSG00000111700	12	228	ENSG00000205754	12	229	0.75	0.12	0.2
1788	ENSG00000205785	5	126	ENSG00000205783	5	127	0.44	0.4	1.25
2619	ENSG00000205810	12	154	ENSG00000205809	12	155	0.85	0.06	0.05	0.5
1936	ENSG00000185885	11	13	ENSG00000206013	11	11	0.295	1.06	3.39
2719	ENSG00000215365	8	48	ENSG00000206023	8	46	0.97	0.0096	0.01
887	ENSG00000174622	Y	59	ENSG00000206046	Y	61	0.98	0.0008	0.0033	0
2633	ENSG00000188818	5	13	ENSG00000206077	5	11	0.69	0.01	0.0097
2257	ENSG00000197683	21	58	ENSG00000206107	21	59	0.23	0.91	3.63
2188	ENSG00000178115	15	75	ENSG00000206127	15	73	0.9	0	0
674	ENSG00000188536	16	11	ENSG00000206172	16	12	1	0	0
674	ENSG00000130656	16	8	ENSG00000206177	16	10	0.47	0.39	99
674	ENSG00000130656	16	8	ENSG00000206178	16	9	0.96	0.0027	0
3098	ENSG00000183791	18	171	ENSG00000206181	18	172	0.705	0.08	0.08
3101	ENSG00000215394	14	4	ENSG00000206195	14	6	1
513	ENSG00000184814	3	778	ENSG00000206260	3	779	0.855	0.07	0.09
3355	ENSG00000196098	3	516	ENSG00000206536	3	517	0.74	0.09	0.41
3355	ENSG00000185408	3	518	ENSG00000206536	3	517	0.725	0.11	0.45
2327	ENSG00000197036	3	510	ENSG00000206537	3	511	0.87	0.05	0.16
2046	ENSG00000162482	1	273	ENSG00000211454	1	272	0.92	0.23	0.57
2709	ENSG00000212124	12	171	ENSG00000212125	12	170	0.68	0.17	0.22
2709	ENSG00000212124	12	171	ENSG00000212126	12	169	0.64	0.2	0.15
1259	ENSG00000213417	17	604	ENSG00000212724	17	603	1	0	0.03
1036	ENSG00000203950	X	700	ENSG00000212747	X	698	0.96	0.01	0.19
1004	ENSG00000212755	4	109	ENSG00000212753	4	111	1
1004	ENSG00000205947	4	112	ENSG00000212754	4	110	1
1004	ENSG00000212757	4	107	ENSG00000212755	4	109	1
1004	ENSG00000212758	4	106	ENSG00000212756	4	108	0.99
1004	ENSG00000212758	4	106	ENSG00000212759	4	105	1
169	ENSG00000189190	19	1227	ENSG00000213020	19	1225	0.78	0.06	0.07
2787	ENSG00000167757	19	1173	ENSG00000213022	19	1171	0.515	0.27	1.79
982	ENSG00000162701	1	1739	ENSG00000213047	1	1738	0.105
2067	ENSG00000213967	19	625	ENSG00000213096	19	626	0.71	0.05	0.07
2649	ENSG00000182809	14	640	ENSG00000213145	14	642	0.45	0.21	2.53	0.163265
1607	ENSG00000196805	1	1297	ENSG00000213166	1	1296	0.98	0.0092	0
957	ENSG00000134184	1	1004	ENSG00000213366	1	1003	0.85	0.08	0.23
1259	ENSG00000187272	17	619	ENSG00000213415	17	620	0.555	0.02	0.08
1259	ENSG00000198090	17	610	ENSG00000213416	17	609	0.76	0.02	0.23
1259	ENSG00000198271	17	611	ENSG00000213416	17	609	0.655	0.06	0.16
2976	ENSG00000180576	17	598	ENSG00000213418	17	599	0.72	0.2	1.85
1508	ENSG00000203947	X	712	ENSG00000213441	X	713	0.94	0.02	0.0076
1412	ENSG00000213504	X	641	ENSG00000213503	X	640	1
3393	ENSG00000124103	20	469	ENSG00000213714	20	470	0.87	0.06	0.08
609	ENSG00000135226	4	304	ENSG00000213759	4	302	0.94	0.02	0.04
3115	ENSG00000204933	19	905	ENSG00000213897	19	904	0.26	0.87	1.61
54	ENSG00000213906	14	143	ENSG00000213903	14	144	0.37
391	ENSG00000147877	9	81	ENSG00000214042	9	82	0.93	0.03	0.03
3373	ENSG00000177697	11	42	ENSG00000214063	11	44	0.31	0.56	1.65	0.348837
2979	ENSG00000204982	7	873	ENSG00000214083	7	871	0.495	0.28	2.03
2690	ENSG00000187809	12	791	ENSG00000214198	12	792	0.025
9	ENSG00000189093	7	651	ENSG00000214242	7	652	0.98	0.0058	0.01
21	ENSG00000181784	14	43	ENSG00000214274	14	42	0.38	0.66	1.41	0.0689655
3099	ENSG00000214306	11	1107	ENSG00000214305	11	1108	0.655	0.24	0.28
1248	ENSG00000205118	15	660	ENSG00000214350	15	661	0.72	0.08	0.08
2925	ENSG00000185567	14	630	ENSG00000214427	14	629	0.11	0.98	3.31
1259	ENSG00000212725	17	601	ENSG00000214518	17	602	0.915
1690	ENSG00000118487	6	653	ENSG00000214559	6	654	0.15
1689	ENSG00000184923	10	456	ENSG00000214562	10	455	0.99	0.0033	0.0027
1553	ENSG00000214574	5	612	ENSG00000214567	5	614	0.69	0.19	1.09	1
1553	ENSG00000214580	5	611	ENSG00000214574	5	612	0.71	0.2	0.8
1553	ENSG00000214594	5	610	ENSG00000214580	5	611	0.715	0.2	0.69
233	ENSG00000214585	15	524	ENSG00000214589	15	522	1
1553	ENSG00000204955	5	609	ENSG00000214594	5	610	0.725	0.18	0.68
2755	ENSG00000214608	5	587	ENSG00000214600	5	588	0.775	0.12	0.53
2865	ENSG00000180662	14	352	ENSG00000214760	14	350	0.865	0.06	0.05
1888	ENSG00000110079	11	611	ENSG00000214787	11	610	0.3
2494	ENSG00000214844	17	332	ENSG00000214848	17	330	1
89	ENSG00000214921	14	216	ENSG00000214919	14	218	0.64	0.2	0.41
1704	ENSG00000189357	9	355	ENSG00000214929	9	357	0.72	0.04	0.05
2966	ENSG00000215091	11	146	ENSG00000215090	11	148	0.99
609	ENSG00000215110	4	306	ENSG00000215111	4	305	0.96	0.01	0.06
1394	ENSG00000215115	X	405	ENSG00000215113	X	406	1
2391	ENSG00000197603	5	118	ENSG00000215147	5	119	0.105	1.46	3.88
290	ENSG00000178161	9	136	ENSG00000215206	9	137	0.245	0.81	1.01
3397	ENSG00000215253	X	269	ENSG00000215274	X	267	0.99	0.0051	0
3397	ENSG00000215269	X	266	ENSG00000215274	X	267	0.94	0.0051	0
3397	ENSG00000215269	X	266	ENSG00000215276	X	264	0.895	0.06	0.05
2719	ENSG00000189393	8	50	ENSG00000215365	8	48	0.98	0.0085	0.008
2719	ENSG00000215376	8	30	ENSG00000215373	8	31	0.99	0.0042	0.008
15	ENSG00000206047	8	23	ENSG00000215377	8	25	1	0	0
1259	ENSG00000212935	21	210	ENSG00000215455	21	208	0.56	0.04	0.18
1472	ENSG00000150510	13	196	ENSG00000215461	13	197	0.105	1.79	2.18
957	ENSG00000184674	22	151	ENSG00000215468	22	149	0.27	0.44	1.77
1174	ENSG00000127074	1	1720	ENSG00000215825	1	1718	0.38	0.51	2.25
2430	ENSG00000215883	1	742	ENSG00000215882	1	743	0.03	0.85	3.14
273	ENSG00000177553	1	156	ENSG00000215910	1	157	0.15	1.35	2.24
407	ENSG00000215913	1	72	ENSG00000215912	1	73	0.26	0.84	2.34
855	ENSG00000204816	9	257	ENSG00000216829	9	256	1
3397	ENSG00000068990	X	274	ENSG00000217977	X	272	1	0	0
2861	ENSG00000204732	2	503	ENSG00000218074	2	504	0.77	0.09	0.24
2456	ENSG00000142789	1	310	ENSG00000219073	1	309	0.86	0.02	0.12
1366	ENSG00000149328	11	1357	ENSG00000219248	11	1355	0.425	0.3	0.72
2604	ENSG00000186453	2	95	ENSG00000219626	2	94	0.27	0.8	0.72
