# Supplementary material for: Comparing the retention mechanisms of tandem duplicates and retrogenes in human and mouse genomes
Source: Genet Sel Evol. 2010 Jun 28;42(1):24. doi: 10.1186/1297-9686-42-24 (PMC2902415; doi:10.1186/1297-9686-42-24)
Supplement: Additional file 2 — Mouse tandem duplicates. [file 1297-9686-42-24-S2.XLS]

## Sheet: Mouse_tandom_rst
Additional file 2 - Mouse tandem duplicates
Family	Gene1	Chr1	Rank1	Gene2	Chr2	Rank2	SeqSim	dN	dS	ExpSim
3241	ENSMUSG00000007655	6	52	ENSMUSG00000000058	6	51	0.315	0.69	3.4	0.79
629	ENSMUSG00000030365	6	1010	ENSMUSG00000000248	6	1011	0.635	0.17	0.12
106	ENSMUSG00000018930	11	977	ENSMUSG00000000982	11	976	0.59	0.29	1.36	0
465	ENSMUSG00000001025	3	500	ENSMUSG00000001020	3	498	0.46	0.35	2.03	0.398148
465	ENSMUSG00000001020	3	498	ENSMUSG00000001021	3	497	0.45	0.4	3.38	0.116279
465	ENSMUSG00000001025	3	500	ENSMUSG00000001023	3	499	0.47	0.35	2.77	0.0458716
2749	ENSMUSG00000037408	1	141	ENSMUSG00000001138	1	142	0.42	0.44	4.46	0.436975
3492	ENSMUSG00000001665	10	426	ENSMUSG00000001663	10	427	0.595	0.21	0.76	0.493827
3144	ENSMUSG00000011463	3	61	ENSMUSG00000001865	3	60	0.48	0.45	1.73	0.162162
331	ENSMUSG00000001946	9	286	ENSMUSG00000001943	9	287	0.265	1.01	1.81	0.564103
141	ENSMUSG00000032094	9	462	ENSMUSG00000002033	9	461	0.41	0.48	1.3	0.368421
2033	ENSMUSG00000032667	6	15	ENSMUSG00000002588	6	13	0.635	0.29	1.9	0.147541
2873	ENSMUSG00000024045	17	454	ENSMUSG00000002625	17	455	0.28			0.622642
634	ENSMUSG00000038502	7	845	ENSMUSG00000002968	7	846	0.305	0.53	1.61	0.516393
2105	ENSMUSG00000025003	19	545	ENSMUSG00000003053	19	543	0.84	0.04	0.16	0.5
746	ENSMUSG00000062101	17	885	ENSMUSG00000003198	17	883	0.87	0.05	0.15	0.220183
1389	ENSMUSG00000070799	7	260	ENSMUSG00000003505	7	258	0.925	0.03	0.06
1521	ENSMUSG00000054986	11	27	ENSMUSG00000003585	11	29	0.765	0.14	1.81
2755	ENSMUSG00000020919	11	1335	ENSMUSG00000004043	11	1336	0.915	0.04	0.69	0.0144928
1389	ENSMUSG00000044903	7	266	ENSMUSG00000004542	7	267	0.855	0.07	0.06
2977	ENSMUSG00000004613	7	773	ENSMUSG00000004612	7	774	0.265			0.188525
1585	ENSMUSG00000043089	9	31	ENSMUSG00000005800	9	33	0.455	0.47	1.69	0.0714286
2389	ENSMUSG00000033770	4	1166	ENSMUSG00000006216	4	1167	0.84	0.08	0.45	0.0263158
448	ENSMUSG00000006344	10	422	ENSMUSG00000006345	10	421	0.39	0.59	2.07	0.151786
397	ENSMUSG00000006356	12	711	ENSMUSG00000006360	12	712	0.44	0.26	1.49
2180	ENSMUSG00000046899	13	250	ENSMUSG00000006488	13	249	0.55	0.32	0.28	0
3430	ENSMUSG00000006529	14	220	ENSMUSG00000006522	14	219	0.515	0.37	1.75	0.08
2500	ENSMUSG00000047390	8	174	ENSMUSG00000006570	8	172	0.59	0.35	0.42
2500	ENSMUSG00000044743	8	173	ENSMUSG00000006570	8	172	0.58	0.32	0.16	0
261	ENSMUSG00000040017	7	937	ENSMUSG00000006763	7	935	0.1			0.313725
1281	ENSMUSG00000067283	17	564	ENSMUSG00000007033	17	565	0.87	0.05	1.78
1204	ENSMUSG00000007097	1	1100	ENSMUSG00000007107	1	1099	0.785	0.13	2.29
1428	ENSMUSG00000078795	7	231	ENSMUSG00000007209	7	232	0.425	0.48	0.79	0.0163934
1505	ENSMUSG00000055200	7	513	ENSMUSG00000008384	7	514	0.26	0.81	1.39	0.181818
449	ENSMUSG00000032269	9	502	ENSMUSG00000008590	9	504	0.38	0.47	2.51	0.16
3492	ENSMUSG00000001663	10	427	ENSMUSG00000009093	10	428	0.44	0.43	1.54	0.261905
974	ENSMUSG00000052234	11	1037	ENSMUSG00000009356	11	1035	0.48	0.43	4.26	0
3052	ENSMUSG00000078586	11	1625	ENSMUSG00000009588	11	1627	0.795
678	ENSMUSG00000019102	11	539	ENSMUSG00000010025	11	540	0.585	0.27	1.74
71	ENSMUSG00000010047	9	1045	ENSMUSG00000010051	9	1046	0.365	0.66	2.09	0.263158
2489	ENSMUSG00000024665	19	235	ENSMUSG00000010663	19	236	0.57	0.28	1.74	0.806818
997	ENSMUSG00000020428	11	238	ENSMUSG00000010803	11	237	0.55	0.24	1.93	0.0181818
1106	ENSMUSG00000036853	3	1035	ENSMUSG00000011008	3	1036	0.535	0.34	1.48	0.0106383
2258	ENSMUSG00000046329	17	938	ENSMUSG00000011486	17	937	0.51	0.29	2.38
1168	ENSMUSG00000013653	11	444	ENSMUSG00000013643	11	443	0.21			0.140625
1537	ENSMUSG00000043262	7	947	ENSMUSG00000014402	7	946	0.185	0.93	2.52
113	ENSMUSG00000015790	2	227	ENSMUSG00000014867	2	229	0.115	1.52	1.8	0.584071
1592	ENSMUSG00000033658	8	949	ENSMUSG00000015023	8	948	0.865	0.01	0.16	0.983607
2105	ENSMUSG00000052914	4	549	ENSMUSG00000015224	4	550	0.77	0.09	0.52
1904	ENSMUSG00000015247	4	331	ENSMUSG00000015242	4	330	0.74	0.27	0.51	0.0333333
1717	ENSMUSG00000038147	1	1087	ENSMUSG00000015314	1	1089	0.215			0.175439
1717	ENSMUSG00000015355	1	1085	ENSMUSG00000015316	1	1086	0.18
2770	ENSMUSG00000040284	14	559	ENSMUSG00000015441	14	561	0.8	0.05	0.13	0.285714
2770	ENSMUSG00000015441	14	561	ENSMUSG00000015443	14	560	0.71	0.07	0.2	0.111111
313	ENSMUSG00000073418	17	549	ENSMUSG00000015451	17	551	0.91	0.02	0.06
3314	ENSMUSG00000015653	5	22	ENSMUSG00000015652	5	23	0.37			0.254237
41	ENSMUSG00000016496	19	455	ENSMUSG00000016498	19	456	0.285	0.82	1.57	0
1906	ENSMUSG00000050383	2	1699	ENSMUSG00000017003	2	1701	0.98	0.0093	0.01
59	ENSMUSG00000017204	11	1213	ENSMUSG00000017211	11	1212	0.82	0.1	0.14	0.046875
1441	ENSMUSG00000074595	2	1716	ENSMUSG00000017733	2	1717	0.525	0.34	1.57
3464	ENSMUSG00000029851	6	258	ENSMUSG00000018656	6	257	0.565	0.36	0.84	0
2517	ENSMUSG00000041653	15	548	ENSMUSG00000018868	15	547	0.35	0.58	2.89	0.375
3310	ENSMUSG00000063652	11	392	ENSMUSG00000018900	11	391	0.805	0.06	0.16	0.0163934
963	ENSMUSG00000000320	11	697	ENSMUSG00000018907	11	699	0.6	0.3	1.66	0
963	ENSMUSG00000018907	11	699	ENSMUSG00000018924	11	700	0.59	0.29	2.06	0.747899
2664	ENSMUSG00000000204	11	962	ENSMUSG00000018986	11	963	0.82	0.04	0.04	0.133333
106	ENSMUSG00000018927	11	974	ENSMUSG00000019122	11	973	0.4	0.36	0.65	0.176471
2168	ENSMUSG00000001380	18	196	ENSMUSG00000019143	18	197	0.67	0.22	2.78	0.5
1702	ENSMUSG00000078651	11	1359	ENSMUSG00000019326	11	1360	0.61	0.29	0.93
1241	ENSMUSG00000042831	7	623	ENSMUSG00000019737	7	624	0.145	1.52	2.19	0
1188	ENSMUSG00000039760	10	83	ENSMUSG00000020007	10	84	0.205			0.0588235
1188	ENSMUSG00000020007	10	84	ENSMUSG00000020009	10	82	0.13			0.0891089
2897	ENSMUSG00000037440	10	116	ENSMUSG00000020010	10	115	0.59	0.28	1.99	0.11236
177	ENSMUSG00000020072	10	368	ENSMUSG00000020068	10	367	0.9	0.05	0.17	0.0952381
1592	ENSMUSG00000020075	10	357	ENSMUSG00000020076	10	358	0.49	0.3	1.91	1
362	ENSMUSG00000037012	10	351	ENSMUSG00000020080	10	352	0.68	0.18	4.62
2962	ENSMUSG00000069516	10	855	ENSMUSG00000020177	10	853	0.57	0.34	0.45	0.0695652
1040	ENSMUSG00000047886	11	102	ENSMUSG00000020191	11	103	0.13
2017	ENSMUSG00000056888	10	821	ENSMUSG00000020213	10	822	0.315	0.65	3.73	0
3004	ENSMUSG00000020229	10	440	ENSMUSG00000020226	10	439	0.715	0.12	0.64	0.296875
2007	ENSMUSG00000023277	9	1008	ENSMUSG00000020257	9	1006	0.08	1.39	3.98	0.030303
1747	ENSMUSG00000020261	11	414	ENSMUSG00000020264	11	413	0.68	0.21	2.17	0.137931
3310	ENSMUSG00000018900	11	391	ENSMUSG00000020334	11	393	0.72	0.13	0.88	0.155738
1238	ENSMUSG00000020399	11	269	ENSMUSG00000020397	11	268	0.105			0.0454545
106	ENSMUSG00000035373	11	941	ENSMUSG00000020676	11	942	0.47	0.34	1.82
106	ENSMUSG00000009185	11	944	ENSMUSG00000020702	11	945	0.28			0.0555556
3207	ENSMUSG00000037601	11	1079	ENSMUSG00000020857	11	1078	0.88	0.07	1.7
963	ENSMUSG00000020892	11	631	ENSMUSG00000020891	11	633	0.51	0.37	2.45
638	ENSMUSG00000051890	12	300	ENSMUSG00000020978	12	301	0.42	0.52	4.09
3466	ENSMUSG00000041347	12	628	ENSMUSG00000021070	12	627	0.305	0.58	3.96
2372	ENSMUSG00000066441	12	396	ENSMUSG00000021123	12	397	0.66	0.22	1.54
1576	ENSMUSG00000033520	13	32	ENSMUSG00000021148	13	31	1	0	0.02
1405	ENSMUSG00000021210	13	18	ENSMUSG00000021207	13	20	0.76	0.1	0.8	0.0217391
1890	ENSMUSG00000079017	12	587	ENSMUSG00000021208	12	588	0.515
1405	ENSMUSG00000021213	13	13	ENSMUSG00000021211	13	15	0.93	0.03	0.09	0.393939
1656	ENSMUSG00000042540	12	442	ENSMUSG00000021228	12	441	0.8	0.11	0.4	0.31068
1656	ENSMUSG00000072949	12	439	ENSMUSG00000021228	12	441	0.77	0.12	0.42
456	ENSMUSG00000021280	12	671	ENSMUSG00000021281	12	673	0.205			0
193	ENSMUSG00000036110	13	210	ENSMUSG00000021335	13	212	0.45	0.46	2.41	0.339623
3513	ENSMUSG00000006490	13	246	ENSMUSG00000021345	13	244	0.67	0.19	0.25	0.5
3513	ENSMUSG00000021345	13	244	ENSMUSG00000021346	13	245	0.605	0.18	0.24	0.833333
3306	ENSMUSG00000060738	13	252	ENSMUSG00000021348	13	251	0.465	0.46	0.64
298	ENSMUSG00000045827	13	282	ENSMUSG00000021403	13	283	0.745	0.12	0.21	0.170213
819	ENSMUSG00000021416	13	307	ENSMUSG00000021417	13	308	0.735	0.12	0.14	0.0654206
711	ENSMUSG00000021439	13	521	ENSMUSG00000021441	13	523	0.625	0.21	0.51	0.25
1820	ENSMUSG00000069805	13	537	ENSMUSG00000021456	13	536	0.71	0.23	2.09	0.308333
2454	ENSMUSG00000021612	13	636	ENSMUSG00000021565	13	637	0.495	0.37	2.01	0.117647
545	ENSMUSG00000021678	13	741	ENSMUSG00000021675	13	743	0.295	0.66	4.07	0.655462
545	ENSMUSG00000048376	13	742	ENSMUSG00000021678	13	741	0.3	0.67	4.1	0.72381
530	ENSMUSG00000063821	14	144	ENSMUSG00000021768	14	145	0.375	0.47	3.67	0.25
2944	ENSMUSG00000021791	14	303	ENSMUSG00000021790	14	304	0.285			0.25
3095	ENSMUSG00000035896	14	429	ENSMUSG00000021880	14	428	0.355	0.62	1.52	0.159091
3430	ENSMUSG00000006522	14	219	ENSMUSG00000021922	14	218	0.395	0.53	4.75	0.0526316
2770	ENSMUSG00000059256	14	558	ENSMUSG00000022156	14	557	0.895	0.03	0.07
1383	ENSMUSG00000022209	14	509	ENSMUSG00000022210	14	511	0.525	0.36	1.82	0.836066
2128	ENSMUSG00000022227	14	551	ENSMUSG00000022226	14	553	0.675	0.17	0.26	0
1096	ENSMUSG00000039385	15	69	ENSMUSG00000022321	15	71	0.71	0.18	1.64	0.0989011
561	ENSMUSG00000022438	15	550	ENSMUSG00000022439	15	551	0.37	0.58	1.94	0.115385
1539	ENSMUSG00000022464	15	653	ENSMUSG00000022462	15	651	0.565	0.25	1.54	0.165289
969	ENSMUSG00000053508	15	840	ENSMUSG00000022487	15	839	0.24	0.9	2.15
1236	ENSMUSG00000075601	15	300	ENSMUSG00000022582	15	301	0.695	0.19	0.31
1236	ENSMUSG00000079018	15	298	ENSMUSG00000022586	15	296	0.68	0.23	0.16	0
1236	ENSMUSG00000075602	15	297	ENSMUSG00000022586	15	296	0.71	0.19	0.07	0
81	ENSMUSG00000075604	15	291	ENSMUSG00000022589	15	292	0.8	0.12	0.33
1832	ENSMUSG00000022595	15	284	ENSMUSG00000022596	15	283	0.325	0.62	1.73
849	ENSMUSG00000022651	16	467	ENSMUSG00000022650	16	465	0.625	0.23	0.3
849	ENSMUSG00000061100	16	466	ENSMUSG00000022651	16	467	0.65	0.16	0.23
221	ENSMUSG00000009047	16	611	ENSMUSG00000022931	16	612	0.485	0.33	0.47
1188	ENSMUSG00000022965	16	654	ENSMUSG00000022967	16	653	0.15	0.95	1.92	0
1188	ENSMUSG00000022965	16	654	ENSMUSG00000022969	16	652	0.175	0.91	3.7	0
1188	ENSMUSG00000022971	16	651	ENSMUSG00000022969	16	652	0.11			0.826087
3335	ENSMUSG00000044217	15	720	ENSMUSG00000023013	15	719	0.63	0.25	1.67	0
213	ENSMUSG00000079736	16	112	ENSMUSG00000023088	16	111	0.185	0.47	1.08
988	ENSMUSG00000070313	9	272	ENSMUSG00000023093	9	270	0.43	0.55	0.81
1308	ENSMUSG00000023943	17	876	ENSMUSG00000023122	17	874	0.58	0.24	1.59	0
2679	ENSMUSG00000042385	13	869	ENSMUSG00000023132	13	867	0.425	0.46	1.71	0.0833333
1539	ENSMUSG00000022462	15	651	ENSMUSG00000023169	15	650	0.48	0.41	2.79	0.00826446
388	ENSMUSG00000023387	14	119	ENSMUSG00000023243	14	118	0.265	0.6	1.77	0
457	ENSMUSG00000032978	4	810	ENSMUSG00000023247	4	809	0.305			0.5
1333	ENSMUSG00000028280	4	108	ENSMUSG00000023267	4	107	0.69	0.07	1.64	0.148936
1295	ENSMUSG00000000386	16	706	ENSMUSG00000023341	16	708	0.595	0.3	0.45
777	ENSMUSG00000078520	4	1097	ENSMUSG00000023433	4	1098	0.86	0.06	0.07
1134	ENSMUSG00000040966	17	69	ENSMUSG00000023828	17	68	0.48	0.47	1.69	0.0869565
1134	ENSMUSG00000040966	17	69	ENSMUSG00000023829	17	70	0.69	0.22	1.19	0.0566038
1633	ENSMUSG00000062480	17	79	ENSMUSG00000023832	17	80	0.97	0.01	0.03
1928	ENSMUSG00000057409	17	168	ENSMUSG00000023882	17	166	0.635	0.18	0.36	0.00892857
43	ENSMUSG00000066720	17	207	ENSMUSG00000023906	17	206	0.685	0.16	0.9	0.0816327
2608	ENSMUSG00000040097	17	212	ENSMUSG00000023911	17	213	0.13			0.103448
86	ENSMUSG00000025431	17	719	ENSMUSG00000023930	17	721	0.54	0.35	2.13	0
508	ENSMUSG00000023961	17	747	ENSMUSG00000023960	17	746	0.4	0.53	4.25	0.623762
3494	ENSMUSG00000023979	17	816	ENSMUSG00000023982	17	817	0.41	0.33	2.59	0.666667
2744	ENSMUSG00000024032	17	433	ENSMUSG00000024028	17	432	0.35			0.275862
1477	ENSMUSG00000034868	17	993	ENSMUSG00000024048	17	994	0.97	0.0063	0.1
708	ENSMUSG00000032937	17	1114	ENSMUSG00000024107	17	1113	0.505	0.45	2	0.0833333
2278	ENSMUSG00000024114	17	217	ENSMUSG00000024116	17	219	0.5	0.19	1.02
1125	ENSMUSG00000024125	17	224	ENSMUSG00000024128	17	223	0.78	0.09	0.08
1340	ENSMUSG00000005370	17	1106	ENSMUSG00000024151	17	1104	0.19	0.99	3.05	0.176471
3512	ENSMUSG00000024210	17	361	ENSMUSG00000024208	17	360	0.14	0.93	3.32
641	ENSMUSG00000024207	17	927	ENSMUSG00000024209	17	928	0.39	0.52	4.49	0
2896	ENSMUSG00000024401	17	592	ENSMUSG00000024402	17	593	0.28	0.77	2.21	0
3136	ENSMUSG00000058124	17	649	ENSMUSG00000024448	17	648	0.82	0.05	0.09
1823	ENSMUSG00000042660	18	194	ENSMUSG00000024474	18	193	0.04	1.66	2.43	0.883333
1925	ENSMUSG00000079614	18	433	ENSMUSG00000024542	18	435	0.085
2489	ENSMUSG00000024665	19	235	ENSMUSG00000024664	19	233	0.615	0.24	1.34	0.16
139	ENSMUSG00000054523	19	274	ENSMUSG00000024671	19	275	0.12			0.102564
2681	ENSMUSG00000024639	19	375	ENSMUSG00000024697	19	376	0.805	0.11	2.75	0.0789474
3310	ENSMUSG00000053303	19	187	ENSMUSG00000024757	19	186	0.595	0.23	0.46	0.4
2259	ENSMUSG00000024771	19	487	ENSMUSG00000024768	19	486	0.585	0.28	1.61	0
165	ENSMUSG00000060675	19	183	ENSMUSG00000024973	19	185	0.33			0
2105	ENSMUSG00000032808	19	544	ENSMUSG00000025003	19	545	0.92	0.02	0.11	0
2105	ENSMUSG00000074882	19	547	ENSMUSG00000025004	19	548	0.94	0.01	0.02
921	ENSMUSG00000040147	X	132	ENSMUSG00000025037	X	131	0.695	0.22	1.7	0.934426
191	ENSMUSG00000044948	19	685	ENSMUSG00000025067	19	686	0.01	2.47	2.05
2986	ENSMUSG00000025068	19	687	ENSMUSG00000025069	19	688	0.56	0.3	1.34	0.180328
3162	ENSMUSG00000046008	19	738	ENSMUSG00000025091	19	740	0.655	0.25	1.94	0.104651
2466	ENSMUSG00000039253	11	1747	ENSMUSG00000025175	11	1748	0.63	0.27	4.18	0
454	ENSMUSG00000037071	19	615	ENSMUSG00000025203	19	613	0.865	0.06	0.28	0.97479
2454	ENSMUSG00000036814	9	1288	ENSMUSG00000025243	9	1287	0.8	0.04	0.28	0.205882
2639	ENSMUSG00000025272	X	873	ENSMUSG00000025268	X	874	0.275			0.413333
1570	ENSMUSG00000025329	4	1152	ENSMUSG00000025328	4	1151	0.565	0.37	1.95	0.25
1570	ENSMUSG00000025329	4	1152	ENSMUSG00000025330	4	1150	0.55	0.35	1.55	0.166667
1096	ENSMUSG00000039385	15	69	ENSMUSG00000025370	15	70	0.715	0.18	2.39	0
86	ENSMUSG00000025431	17	719	ENSMUSG00000025433	17	718	0.755	0.13	0.16	0.238095
269	ENSMUSG00000025491	7	1985	ENSMUSG00000025492	7	1986	0.605	0.19	0.55	0.0166667
269	ENSMUSG00000060591	7	1984	ENSMUSG00000025492	7	1986	0.625	0.2	0.51
2778	ENSMUSG00000037974	7	2022	ENSMUSG00000025515	7	2020	0.295	0.5	5.12
2273	ENSMUSG00000033538	9	21	ENSMUSG00000025887	9	22	0.395	0.51	1.41
2273	ENSMUSG00000033538	9	21	ENSMUSG00000025888	9	20	0.415	0.51	1.47
2188	ENSMUSG00000073658	1	355	ENSMUSG00000025952	1	353	0.8	0.1	0.73	0.05
2066	ENSMUSG00000026012	1	325	ENSMUSG00000026011	1	326	0.27			0.181818
302	ENSMUSG00000026062	1	192	ENSMUSG00000026065	1	191	0.495	0.35	1.63	0.133333
3449	ENSMUSG00000026070	1	189	ENSMUSG00000026069	1	188	0.25	0.92	3.99	0
3449	ENSMUSG00000070942	1	187	ENSMUSG00000026072	1	186	0.365	0.64	1.66	0.589474
2787	ENSMUSG00000061584	1	167	ENSMUSG00000026085	1	168	0.375	0.63	1.84	0.286957
3466	ENSMUSG00000048480	1	401	ENSMUSG00000026180	1	400	0.58	0.15	0.73	0.0877193
1364	ENSMUSG00000079440	1	529	ENSMUSG00000026246	1	528	0.725	0.13	0.61	0
2315	ENSMUSG00000026253	1	534	ENSMUSG00000026251	1	533	0.43	0.41	2.91	0.0227273
151	ENSMUSG00000045463	1	633	ENSMUSG00000026331	1	634	0.38	0.49	0.45	0.0172414
2283	ENSMUSG00000026399	1	717	ENSMUSG00000026401	1	716	0.725	0.13	0.18	0.113208
2015	ENSMUSG00000016524	1	728	ENSMUSG00000026416	1	727	0.35	0.68	3.58	0
2015	ENSMUSG00000026416	1	727	ENSMUSG00000026420	1	726	0.285	0.75	2.17	0
3471	ENSMUSG00000050565	1	917	ENSMUSG00000026466	1	915	0.295	0.71	2.2
3233	ENSMUSG00000026478	1	887	ENSMUSG00000026479	1	886	0.33	0.55	2.4	0.557377
978	ENSMUSG00000051081	1	1021	ENSMUSG00000026560	1	1022	0.565	0.31	1.78	0.0416667
2682	ENSMUSG00000073494	1	1042	ENSMUSG00000026673	1	1043	0.68	0.1	0.08
978	ENSMUSG00000040170	1	981	ENSMUSG00000026692	1	979	0.51	0.39	1.48	0.403509
1175	ENSMUSG00000050447	2	462	ENSMUSG00000026765	2	461	0.37	0.73	3.57	0.103774
2872	ENSMUSG00000026849	2	308	ENSMUSG00000026848	2	307	0.625	0.22	2.69	0.273973
2290	ENSMUSG00000079539	2	195	ENSMUSG00000026936	2	196	0.365	0.6	1.35	0.333333
2576	ENSMUSG00000026983	2	132	ENSMUSG00000026981	2	134	0.4	0.45	2.29
2576	ENSMUSG00000046845	2	133	ENSMUSG00000026983	2	132	0.415	0.55	1.64
1434	ENSMUSG00000044103	2	130	ENSMUSG00000026984	2	131	0.355	0.6	1.62	0.533333
1434	ENSMUSG00000044103	2	130	ENSMUSG00000026985	2	129	0.315	0.68	1.31	0.153846
3400	ENSMUSG00000027073	2	677	ENSMUSG00000027072	2	678	0.53	0.42	1.14	0
1640	ENSMUSG00000012350	2	994	ENSMUSG00000027186	2	996	0.34	0.44	3.7	0.333333
1737	ENSMUSG00000027224	2	1224	ENSMUSG00000027225	2	1223	0.51	0.43	2.45	0.0238095
625	ENSMUSG00000027364	2	1257	ENSMUSG00000027363	2	1256	0.23			0.0743802
2899	ENSMUSG00000027375	2	1279	ENSMUSG00000027377	2	1281	0.36	0.59	2.67	0.30137
3470	ENSMUSG00000042851	2	1296	ENSMUSG00000027387	2	1294	0.205			0.0727273
923	ENSMUSG00000027401	2	1312	ENSMUSG00000027403	2	1313	0.485	0.41	1.56	0.0454545
2478	ENSMUSG00000054160	2	1435	ENSMUSG00000027434	2	1436	0.325	0.54	3.63	0
348	ENSMUSG00000027443	2	1451	ENSMUSG00000027444	2	1450	0.455	0.45	0.97	0.313725
1104	ENSMUSG00000027445	2	1454	ENSMUSG00000027446	2	1455	0.345	0.51	1.41	0
3101	ENSMUSG00000027483	2	1557	ENSMUSG00000027484	2	1558	0.58	0.31	0.44
1020	ENSMUSG00000027555	3	34	ENSMUSG00000027556	3	35	0.63	0.26	1.72	0.11215
1020	ENSMUSG00000027555	3	34	ENSMUSG00000027559	3	36	0.59	0.33	3.74	0.652542
1020	ENSMUSG00000027556	3	35	ENSMUSG00000027562	3	37	0.57	0.31	1.96	0.114754
3423	ENSMUSG00000036951	3	240	ENSMUSG00000027761	3	242	0.425	0.42	1.5	0.0892857
487	ENSMUSG00000034317	3	295	ENSMUSG00000027778	3	293	0.05			0.361345
1292	ENSMUSG00000027800	3	215	ENSMUSG00000027801	3	216	0.47	0.52	1.75	0
2513	ENSMUSG00000063730	3	691	ENSMUSG00000027869	3	693	0.91	0.05	0.08
2258	ENSMUSG00000040322	3	838	ENSMUSG00000027880	3	837	0.58	0.33	1.31	0.0470588
1759	ENSMUSG00000057609	3	529	ENSMUSG00000027923	3	530	0.95	0	0.27	0.541667
3451	ENSMUSG00000039146	3	1057	ENSMUSG00000028037	3	1056	0.26	0.69	1.32	0
2833	ENSMUSG00000041750	3	373	ENSMUSG00000028076	3	374	0.94	0.02	0.04	0
711	ENSMUSG00000038642	3	615	ENSMUSG00000028111	3	614	0.51	0.41	1.49	0.409639
597	ENSMUSG00000028148	3	574	ENSMUSG00000028145	3	573	0.32	0.69	1.48	0.0695652
2176	ENSMUSG00000068547	3	1023	ENSMUSG00000028255	3	1024	0.53	0.38	2.4	0.181818
3015	ENSMUSG00000028270	3	1009	ENSMUSG00000028268	3	1007	0.505	0.38	2.22	0.290598
3015	ENSMUSG00000028270	3	1009	ENSMUSG00000028269	3	1008	0.76	0.09	0.27	0.0571429
23	ENSMUSG00000061540	4	425	ENSMUSG00000028359	4	424	0.78	0.11	0.17	0
3335	ENSMUSG00000028435	4	145	ENSMUSG00000028427	4	144	0.395	0.55	1.32
1728	ENSMUSG00000028738	4	1142	ENSMUSG00000028737	4	1141	0.075	1.23	4.29	0.00840336
639	ENSMUSG00000041202	4	1122	ENSMUSG00000028750	4	1120	0.375	0.51	3.83	0.0756303
639	ENSMUSG00000058908	4	1124	ENSMUSG00000028751	4	1126	0.44	0.45	3.29	0
2250	ENSMUSG00000041530	4	895	ENSMUSG00000028842	4	894	0.84	0.11	1.84
1570	ENSMUSG00000025329	4	1152	ENSMUSG00000028927	4	1153	0.515	0.4	1.77	0.0677966
1203	ENSMUSG00000038072	5	131	ENSMUSG00000028938	5	129	0.4	0.4	1.54	0
1051	ENSMUSG00000028988	4	1294	ENSMUSG00000028990	4	1293	0.26			0.330435
2530	ENSMUSG00000055401	4	1270	ENSMUSG00000029001	4	1271	0.615	0.17	1	0
167	ENSMUSG00000041616	4	1263	ENSMUSG00000029019	4	1262	0.205			0.130435
2713	ENSMUSG00000029082	5	324	ENSMUSG00000029084	5	325	0.29	0.73	3.07	0.108108
1234	ENSMUSG00000029153	5	442	ENSMUSG00000029152	5	441	0.205
3129	ENSMUSG00000035836	5	503	ENSMUSG00000029260	5	502	0.69	0.2	0.96	0.130435
1308	ENSMUSG00000029273	5	512	ENSMUSG00000029269	5	511	0.555	0.28	1.48	0.159664
1308	ENSMUSG00000029273	5	512	ENSMUSG00000029272	5	513	0.5	0.32	2.06	0.15625
1085	ENSMUSG00000000568	5	648	ENSMUSG00000029328	5	650	0.535	0.33	4.15
2557	ENSMUSG00000054932	5	550	ENSMUSG00000029368	5	549	0.34	0.7	4.55	0.0740741
2557	ENSMUSG00000054932	5	550	ENSMUSG00000029369	5	551	0.32	0.68	1.35
1858	ENSMUSG00000035020	5	562	ENSMUSG00000029377	5	563	0.24	0.93	1.86	0.238095
1966	ENSMUSG00000058427	5	560	ENSMUSG00000029380	5	559	0.58	0.21	0.3	0.177966
1152	ENSMUSG00000029392	5	992	ENSMUSG00000029401	5	990	0.26			0.647541
2622	ENSMUSG00000029470	5	947	ENSMUSG00000029468	5	946	0.36	0.45	3.09	0.00840336
1679	ENSMUSG00000034324	5	1016	ENSMUSG00000029483	5	1014	0.405	0.35	1.76	0.213333
1969	ENSMUSG00000041827	5	835	ENSMUSG00000029561	5	834	0.42	0.42	2.64
73	ENSMUSG00000029597	5	891	ENSMUSG00000029596	5	890	0.585	0.31	2.59	0
762	ENSMUSG00000029622	5	1291	ENSMUSG00000029621	5	1290	0.675	0.21	1.6	0.783333
3484	ENSMUSG00000056035	5	1306	ENSMUSG00000029630	5	1307	0.7	0.19	0.93	0.504274
2267	ENSMUSG00000035031	4	606	ENSMUSG00000029656	4	605	0.31	0.76	4.45	0.0247934
71	ENSMUSG00000029678	6	86	ENSMUSG00000029682	6	85	0.55	0.27	0.83	0.111111
2033	ENSMUSG00000032667	6	15	ENSMUSG00000029759	6	14	0.61	0.3	2.04	0.491803
1405	ENSMUSG00000061758	6	145	ENSMUSG00000029762	6	144	0.82	0.08	0.39	0.22
3144	ENSMUSG00000054446	6	128	ENSMUSG00000029788	6	127	0.57	0.31	2.56	0.0547945
139	ENSMUSG00000023367	6	313	ENSMUSG00000029810	6	312	0.2			0.0285714
1702	ENSMUSG00000029811	6	315	ENSMUSG00000029813	6	316	0.54	0.27	0.71	0.0169492
2846	ENSMUSG00000014104	6	234	ENSMUSG00000029865	6	235	0.635	0.21	0.39	0.127119
2947	ENSMUSG00000036899	6	229	ENSMUSG00000029868	6	228	0.715	0.2	0.81	0.231579
1567	ENSMUSG00000036996	6	216	ENSMUSG00000029882	6	217	0.74	0.11	1.02	1
1567	ENSMUSG00000063252	6	215	ENSMUSG00000029882	6	217	0.72	0.18	0.95
2357	ENSMUSG00000059654	6	525	ENSMUSG00000030017	6	526	0.425	0.49	1.35	0.128205
1301	ENSMUSG00000030048	6	622	ENSMUSG00000030049	6	621	0.255	1	2.6	0.0357143
1301	ENSMUSG00000030048	6	622	ENSMUSG00000030050	6	620	0.245	0.83	2.94	0.0204082
2030	ENSMUSG00000064293	6	742	ENSMUSG00000030092	6	740	0.58	0.3	1.89	0.361111
2454	ENSMUSG00000030108	6	875	ENSMUSG00000030109	6	876	0.64	0.14	3.41	0.05
313	ENSMUSG00000030131	6	880	ENSMUSG00000030111	6	878	0.545	0.32	0.81
313	ENSMUSG00000030131	6	880	ENSMUSG00000030113	6	882	0.88	0.04	0.07
652	ENSMUSG00000059639	6	902	ENSMUSG00000030148	6	904	0.7	0.18	0.22
1535	ENSMUSG00000030149	6	1029	ENSMUSG00000030165	6	1028	0.245			0.525253
944	ENSMUSG00000052736	6	1031	ENSMUSG00000030167	6	1032	0.66	0.22	0.27
333	ENSMUSG00000014543	6	1036	ENSMUSG00000030173	6	1037	0.6	0.25	0.22	0
333	ENSMUSG00000061769	6	1038	ENSMUSG00000030173	6	1037	0.84	0.07	0.1
3143	ENSMUSG00000071147	6	1089	ENSMUSG00000030196	6	1088	0.52	0.31	0.65
3447	ENSMUSG00000046733	6	1105	ENSMUSG00000030205	6	1106	0.43	0.45	2.19	0
151	ENSMUSG00000030236	6	1150	ENSMUSG00000030235	6	1149	0.39	0.47	1.75	0.253333
2454	ENSMUSG00000030310	6	792	ENSMUSG00000030307	6	791	0.48	0.33	3.11	0.566038
629	ENSMUSG00000030364	6	1006	ENSMUSG00000030363	6	1005	0.555	0.26	0.39
3035	ENSMUSG00000030368	7	253	ENSMUSG00000030366	7	255	0.66	0.14	0.16	0.235294
3035	ENSMUSG00000023185	7	251	ENSMUSG00000030368	7	253	0.695	0.15	0.19	0.277778
12	ENSMUSG00000074417	7	25	ENSMUSG00000030427	7	26	0.92	0.03	0.05
3195	ENSMUSG00000039013	7	771	ENSMUSG00000030468	7	772	0.33	0.56	1.21	0.0454545
20	ENSMUSG00000030543	7	1098	ENSMUSG00000030544	7	1097	0.325	0.45	1.34	0.0454545
2530	ENSMUSG00000037463	7	562	ENSMUSG00000030598	7	563	0.555	0.25	0.97	0.0423729
3084	ENSMUSG00000030614	7	1212	ENSMUSG00000030615	7	1211	0.255	0.76	1.52
1874	ENSMUSG00000030666	7	1636	ENSMUSG00000030669	7	1635	0.43	0.13	0.39	0.2
3384	ENSMUSG00000052396	7	1259	ENSMUSG00000030747	7	1258	0.425	0.45	3.31	0.146789
2115	ENSMUSG00000070369	7	1842	ENSMUSG00000030789	7	1841	0.63	0.29	0.77
1708	ENSMUSG00000030806	7	1826	ENSMUSG00000030805	7	1827	0.445	0.42	3.73	0
2568	ENSMUSG00000054381	7	1804	ENSMUSG00000030823	7	1805	0.8	0.05	0.08
1537	ENSMUSG00000063229	7	943	ENSMUSG00000030851	7	945	0.69	0.18	1.61
1559	ENSMUSG00000030858	7	1870	ENSMUSG00000030859	7	1871	0.54	0.33	0.44	0.105263
199	ENSMUSG00000000216	7	1708	ENSMUSG00000030873	7	1709	0.305	0.65	1.93	0.0533333
2240	ENSMUSG00000047026	7	1669	ENSMUSG00000030935	7	1671	0.57	0.29	1.37	0.25
2240	ENSMUSG00000047026	7	1669	ENSMUSG00000030945	7	1667	0.53	0.37	1.85	0
2047	ENSMUSG00000070424	7	1318	ENSMUSG00000030996	7	1320	0.34	0.71	2.29	0
2884	ENSMUSG00000067768	X	430	ENSMUSG00000031362	X	432	0.99	0.06	0.07
698	ENSMUSG00000031382	X	967	ENSMUSG00000031384	X	968	0.455	0.4	1.45	0
12	ENSMUSG00000057439	X	783	ENSMUSG00000031424	X	784	0.8	0.04	0.04
3355	ENSMUSG00000039775	8	135	ENSMUSG00000031471	8	136	0.68	0.18	0.11	0.25
3075	ENSMUSG00000031494	8	21	ENSMUSG00000031495	8	23	0.54	0.29	1.22	0.3125
619	ENSMUSG00000031551	8	213	ENSMUSG00000031549	8	212	0.425	0.6	1.31	0
961	ENSMUSG00000031645	8	332	ENSMUSG00000031640	8	333	0.555	0.33	3.57	0.0555556
1467	ENSMUSG00000074156	8	741	ENSMUSG00000031725	8	739	0.715	0.17	0.45	0.0769231
3243	ENSMUSG00000031762	8	751	ENSMUSG00000031757	8	749	0.625	0.28	0.71	0.0991736
3243	ENSMUSG00000031762	8	751	ENSMUSG00000031760	8	750	0.6	0.21	2.47	0.264463
3243	ENSMUSG00000031762	8	751	ENSMUSG00000031765	8	752	0.545	0.47	0.04	0.975207
1467	ENSMUSG00000062826	8	829	ENSMUSG00000031877	8	830	0.71	0.17	0.35	0
1467	ENSMUSG00000061825	8	826	ENSMUSG00000031884	8	827	0.94	0.01	0.06
1467	ENSMUSG00000031884	8	827	ENSMUSG00000031886	8	828	0.75	0.12	0.36
2457	ENSMUSG00000036395	9	217	ENSMUSG00000031966	9	218	0.52	0.4	1.65	0.0714286
690	ENSMUSG00000044229	9	495	ENSMUSG00000032028	9	494	0.525	0.35	1.44	0.0826446
141	ENSMUSG00000032094	9	462	ENSMUSG00000032093	9	463	0.19	1.05	2.6	0.307692
988	ENSMUSG00000074448	9	271	ENSMUSG00000032110	9	273	0.18
3177	ENSMUSG00000058587	9	808	ENSMUSG00000032186	9	809	0.73	0.18	1.71	0.137255
1722	ENSMUSG00000032310	9	625	ENSMUSG00000032315	9	624	0.7	0.2	0.9	0.1
1111	ENSMUSG00000032369	9	906	ENSMUSG00000032372	9	907	0.685	0.15	0.38	0.314286
2243	ENSMUSG00000063058	9	943	ENSMUSG00000032460	9	944	0.87	0.06	0.05	0.0833333
1411	ENSMUSG00000044664	9	1149	ENSMUSG00000032493	9	1150	0.405	0.51	1.04	0
393	ENSMUSG00000041794	9	1238	ENSMUSG00000032517	9	1237	0.18			0.433333
3274	ENSMUSG00000033688	9	983	ENSMUSG00000032554	9	981	0.58	0.28	0.91	0.262626
1385	ENSMUSG00000032565	9	996	ENSMUSG00000032566	9	997	0.655	0.28	0.93	0
3077	ENSMUSG00000001827	7	1309	ENSMUSG00000032725	7	1308	0.685	0.2	3.64	0.059322
1264	ENSMUSG00000029663	6	6	ENSMUSG00000032766	6	7	0.745	0.13	1.13	0.190476
963	ENSMUSG00000020892	11	631	ENSMUSG00000032807	11	632	0.515	0.35	4.51	0.588235
1351	ENSMUSG00000063780	15	676	ENSMUSG00000032987	15	677	0.84	0.08	0.86	0
2396	ENSMUSG00000056328	11	595	ENSMUSG00000033196	11	593	0.935	0.02	0.54
787	ENSMUSG00000033383	16	262	ENSMUSG00000033355	16	264	0.235	0.84	3.71	0.117647
1967	ENSMUSG00000049047	X	754	ENSMUSG00000033436	X	755	0.3			0.319328
2240	ENSMUSG00000047026	7	1669	ENSMUSG00000033533	7	1668	0.515	0.41	1.44	0
3128	ENSMUSG00000034593	9	802	ENSMUSG00000033590	9	803	0.505	0.41	1.85	0.0761905
1352	ENSMUSG00000068299	6	597	ENSMUSG00000033634	6	596	0.805	0.08	0.19
341	ENSMUSG00000032942	7	1285	ENSMUSG00000033685	7	1286	0.72	0.13	1.36	0
1661	ENSMUSG00000056951	19	55	ENSMUSG00000033760	19	54	0.875	0.06	0.5	0.43
2177	ENSMUSG00000060343	13	7	ENSMUSG00000033765	13	6	0.615	0.13	0.2
2444	ENSMUSG00000024173	17	294	ENSMUSG00000033825	17	295	0.685	0.09	0.6	0
581	ENSMUSG00000062705	13	517	ENSMUSG00000033834	13	519	0.74	0.13	0.12	0.0833333
548	ENSMUSG00000024154	17	1112	ENSMUSG00000033855	17	1111	0.065			0.1
2444	ENSMUSG00000024173	17	294	ENSMUSG00000034039	17	292	0.475	0.33	1.1
2564	ENSMUSG00000051367	12	343	ENSMUSG00000034460	12	344	0.325			0.452055
423	ENSMUSG00000029311	5	677	ENSMUSG00000034528	5	676	0.59	0.32	1.45	0.0694444
2626	ENSMUSG00000032511	9	1223	ENSMUSG00000034533	9	1224	0.59	0.23	2
2233	ENSMUSG00000034645	4	647	ENSMUSG00000034636	4	648	0.515	0.35	1.31
3152	ENSMUSG00000069441	18	74	ENSMUSG00000034774	18	73	0.85	0.04	0.07
1966	ENSMUSG00000060183	5	582	ENSMUSG00000034855	5	581	0.32	0.8	2.07	0
268	ENSMUSG00000000392	2	511	ENSMUSG00000035000	2	509	0.51	0.4	4.66	0.173333
1933	ENSMUSG00000037028	4	587	ENSMUSG00000035201	4	585	0.645	0.21	0.17
106	ENSMUSG00000035352	11	943	ENSMUSG00000035373	11	941	0.52	0.25	1.41
106	ENSMUSG00000035373	11	941	ENSMUSG00000035385	11	940	0.39	0.38	1.28
3017	ENSMUSG00000080069	X	533	ENSMUSG00000035427	X	532	0.445
1822	ENSMUSG00000024130	17	238	ENSMUSG00000035435	17	237	0.535	0.4	1.66	0
3466	ENSMUSG00000079227	9	1299	ENSMUSG00000035448	9	1297	0.515	0.27	3.58	0.159091
3466	ENSMUSG00000025804	9	1295	ENSMUSG00000035448	9	1297	0.52	0.22	1.04	0.225
310	ENSMUSG00000074289	7	399	ENSMUSG00000035523	7	398	0.96	0.01	0.02
1053	ENSMUSG00000028327	4	279	ENSMUSG00000035539	4	280	0.09
3477	ENSMUSG00000045545	11	1309	ENSMUSG00000035557	11	1311	0.73	0.05	0.84	0.43
451	ENSMUSG00000073383	17	865	ENSMUSG00000035580	17	864	0.12	1.32	4.24
31	ENSMUSG00000057564	14	465	ENSMUSG00000035626	14	464	0.625	0.29	1.97	0.4
3129	ENSMUSG00000029268	5	510	ENSMUSG00000035780	5	508	0.605	0.3	0.98	0
793	ENSMUSG00000017588	11	1236	ENSMUSG00000035831	11	1234	0.81	0.05	0.87	0.176471
3129	ENSMUSG00000070704	5	505	ENSMUSG00000035836	5	503	0.66	0.21	1.19	0.043956
3138	ENSMUSG00000000435	10	803	ENSMUSG00000035923	10	804	0.37	0.55	3.68	0
193	ENSMUSG00000036110	13	210	ENSMUSG00000036083	13	211	0.49	0.42	1.41	0.0181818
3049	ENSMUSG00000062082	16	439	ENSMUSG00000036172	16	440	0.41	0.35	0.25	0
1972	ENSMUSG00000020581	12	183	ENSMUSG00000036231	12	182	0.6	0.24	2.44	0.181818
2499	ENSMUSG00000044287	8	871	ENSMUSG00000036270	8	870	0.115	1.42	1.62	0.0840336
3466	ENSMUSG00000036353	3	236	ENSMUSG00000036362	3	235	0.395	0.39	1.51	0.452381
3466	ENSMUSG00000051431	3	234	ENSMUSG00000036381	3	232	0.41	0.35	1.61	0.277778
3466	ENSMUSG00000050075	3	231	ENSMUSG00000036381	3	232	0.3	0.61	1.79	0.0952381
2715	ENSMUSG00000073455	17	107	ENSMUSG00000036552	17	108	0.8	0.07	0.09
1647	ENSMUSG00000036570	7	672	ENSMUSG00000036578	7	671	0.28			0.324324
1756	ENSMUSG00000045013	7	1527	ENSMUSG00000036647	7	1526	0.74	0.17	3.04	0.165217
3464	ENSMUSG00000029851	6	258	ENSMUSG00000036667	6	259	0.595	0.3	1.17	0
3109	ENSMUSG00000036896	4	1090	ENSMUSG00000036887	4	1091	0.34	0.68	2.57	0.457447
3109	ENSMUSG00000036896	4	1090	ENSMUSG00000036905	4	1089	0.445	0.47	3.63	0.602941
620	ENSMUSG00000027442	2	1452	ENSMUSG00000036924	2	1453	0.385	0.58	1.18	0.666667
1567	ENSMUSG00000054106	6	218	ENSMUSG00000036938	6	219	0.915	0.0043	0.08
2176	ENSMUSG00000056025	3	1018	ENSMUSG00000037033	3	1020	0.795	0.11	0.27	0
678	ENSMUSG00000075296	19	16	ENSMUSG00000037263	19	15	0.485	0.17	0.81
1042	ENSMUSG00000037270	3	133	ENSMUSG00000037291	3	132	0.05
213	ENSMUSG00000024339	17	521	ENSMUSG00000037321	17	519	0.34	0.61	1.59	0.217822
508	ENSMUSG00000019989	10	136	ENSMUSG00000037370	10	135	0.455	0.46	2.22	0.0625
2363	ENSMUSG00000032174	9	150	ENSMUSG00000037405	9	148	0.3	0.57	2.15	0
1338	ENSMUSG00000069701	10	130	ENSMUSG00000037424	10	131	0.675	0.2	1.92
3309	ENSMUSG00000026125	1	125	ENSMUSG00000037529	1	127	0.48	0.46	0.8	1
3136	ENSMUSG00000037334	17	654	ENSMUSG00000037537	17	652	0.53	0.17	0.5
1673	ENSMUSG00000010751	7	2065	ENSMUSG00000037613	7	2066	0.46	0.11	0.1	0.4
2430	ENSMUSG00000027301	2	1327	ENSMUSG00000037727	2	1328	0.625	0.14	1.66	0.0840336
1475	ENSMUSG00000071489	14	340	ENSMUSG00000037759	14	341	0.405	0.53	3.54	0.0151515
3355	ENSMUSG00000031471	8	136	ENSMUSG00000037790	8	137	0.645	0.21	0.11	0.25
1068	ENSMUSG00000028138	3	991	ENSMUSG00000037797	3	990	0.54	0.36	1.4	0.0336134
1868	ENSMUSG00000074621	3	156	ENSMUSG00000037818	3	157	0.09
1579	ENSMUSG00000032060	9	528	ENSMUSG00000038086	9	527	0.345	0.67	3.57	0.107143
2513	ENSMUSG00000074380	3	689	ENSMUSG00000038092	3	690	0.93	0.04	0.11	0
3248	ENSMUSG00000038209	1	1081	ENSMUSG00000038218	1	1080	0.585	0.06	0.15
996	ENSMUSG00000064294	1	287	ENSMUSG00000038242	1	288	0.63	0.27	1.48	0
298	ENSMUSG00000071452	13	289	ENSMUSG00000038327	13	288	0.98	0	0.0088
171	ENSMUSG00000055172	6	923	ENSMUSG00000038527	6	922	0.385
2528	ENSMUSG00000026678	1	1034	ENSMUSG00000038530	1	1035	0.47	0.36	1.76	0.5
2569	ENSMUSG00000026509	1	1220	ENSMUSG00000038599	1	1221	0.56	0.27	3.36	0
2236	ENSMUSG00000028367	4	359	ENSMUSG00000038709	4	360	0.39			0.116667
3031	ENSMUSG00000066463	9	831	ENSMUSG00000038750	9	832	0.64	0.32	0.15
1187	ENSMUSG00000062073	7	813	ENSMUSG00000038782	7	815	0.87	0.07	0.08
3306	ENSMUSG00000038891	13	239	ENSMUSG00000038883	13	240	0.355	0.54	0.57	0.2
2977	ENSMUSG00000004613	7	773	ENSMUSG00000038973	7	775	0.255	0.86	2.1	0.057377
2918	ENSMUSG00000052544	3	1069	ENSMUSG00000039037	3	1068	0.335	0.58	3.92	0
3144	ENSMUSG00000071553	6	125	ENSMUSG00000039070	6	126	0.615	0.28	1.57	0
1519	ENSMUSG00000030609	7	1079	ENSMUSG00000039236	7	1080	0.255			0.0625
2426	ENSMUSG00000029586	5	1256	ENSMUSG00000039296	5	1257	0.735	0.07	0.23	0.192308
2204	ENSMUSG00000039329	11	1738	ENSMUSG00000039337	11	1737	0.56	0.3	0.44	0.133333
2803	ENSMUSG00000025165	11	1736	ENSMUSG00000039364	11	1735	0.335	0.61	0.81	0
2716	ENSMUSG00000025150	11	1724	ENSMUSG00000039450	11	1723	0.65	0.28	1.13	0.444444
1656	ENSMUSG00000070985	4	314	ENSMUSG00000039653	4	315	0.545	0.41	1.8
3234	ENSMUSG00000079652	6	103	ENSMUSG00000039742	6	104	0.375	0.53	1.5	0.0606061
3315	ENSMUSG00000028124	3	893	ENSMUSG00000039756	3	894	0.06			0.66087
3355	ENSMUSG00000039775	8	135	ENSMUSG00000039785	8	134	0.705	0.17	0.03
261	ENSMUSG00000074115	7	938	ENSMUSG00000040017	7	937	0.525	0.39	0.84
261	ENSMUSG00000074115	7	938	ENSMUSG00000040026	7	936	0.64	0.29	0.46
3174	ENSMUSG00000046352	14	579	ENSMUSG00000040055	14	580	0.71	0.15	2.29	0.234375
2401	ENSMUSG00000021945	14	575	ENSMUSG00000040123	14	573	0.345			0.97541
978	ENSMUSG00000026691	1	982	ENSMUSG00000040170	1	981	0.56	0.34	2.21	0.0686275
978	ENSMUSG00000040170	1	981	ENSMUSG00000040181	1	980	0.545	0.35	1.5	0.818182
3075	ENSMUSG00000031494	8	21	ENSMUSG00000040197	8	22	0.555	0.26	1.68	0.254545
3015	ENSMUSG00000028268	3	1007	ENSMUSG00000040253	3	1006	0.72	0.12	0.6	0.042735
2659	ENSMUSG00000028883	5	46	ENSMUSG00000040254	5	44	0.51	0.39	2.2
3093	ENSMUSG00000075023	2	969	ENSMUSG00000040272	2	968	0.43	0.41	1.69
2770	ENSMUSG00000022156	14	557	ENSMUSG00000040284	14	559	0.81	0.05	0.11
928	ENSMUSG00000055978	7	903	ENSMUSG00000040364	7	904	0.68	0.19	0.59	0.77686
1238	ENSMUSG00000040405	11	274	ENSMUSG00000040413	11	273	0.62	0.22	0.24	0.333333
909	ENSMUSG00000046908	14	539	ENSMUSG00000040432	14	538	0.375	0.64	2.2	0
3492	ENSMUSG00000004038	3	801	ENSMUSG00000040562	3	803	0.8	0.08	0.44
3492	ENSMUSG00000027890	3	805	ENSMUSG00000040562	3	803	0.79	0.1	0.51	0.589286
488	ENSMUSG00000069830	11	732	ENSMUSG00000040575	11	734	0.63	0.16	0.25
2105	ENSMUSG00000040660	7	487	ENSMUSG00000040583	7	486	0.9	0.05	0.26	0.133333
213	ENSMUSG00000028970	5	33	ENSMUSG00000040584	5	32	0.795	0.09	0.25	0.0854701
2059	ENSMUSG00000040627	6	889	ENSMUSG00000040613	6	890	0.27			0
399	ENSMUSG00000054102	7	491	ENSMUSG00000040614	7	489	0.77	0.16	0.2	1
151	ENSMUSG00000045463	1	633	ENSMUSG00000040693	1	632	0.315	0.73	1.78	0.70339
2495	ENSMUSG00000063779	3	769	ENSMUSG00000040809	3	768	0.885	0.04	0.04
1570	ENSMUSG00000025328	4	1151	ENSMUSG00000040935	4	1149	0.415	0.53	1.94	0
2284	ENSMUSG00000000318	11	691	ENSMUSG00000040950	11	690	0.785	0.07	0.21	0.416667
2284	ENSMUSG00000020884	11	688	ENSMUSG00000040963	11	689	0.485	0.36	1.23	0.0254237
2939	ENSMUSG00000066382	9	1022	ENSMUSG00000041009	9	1024	0.465	0.35	1.57	0.285714
1460	ENSMUSG00000049546	14	292	ENSMUSG00000041068	14	290	0.59	0.27	0.47	0
639	ENSMUSG00000041202	4	1122	ENSMUSG00000041193	4	1123	0.35	0.55	3.11	0.310924
298	ENSMUSG00000041449	12	608	ENSMUSG00000041481	12	607	0.795	0.04	0.11
2509	ENSMUSG00000079093	5	1315	ENSMUSG00000041505	5	1316	0.96
2530	ENSMUSG00000029001	4	1271	ENSMUSG00000041556	4	1272	0.455	0.37	1.78	0
554	ENSMUSG00000045521	16	168	ENSMUSG00000041566	16	167	0.7	0.19	0.98	0
668	ENSMUSG00000051497	11	1524	ENSMUSG00000041695	11	1525	0.415	0.51	4.2	0
3340	ENSMUSG00000067750	1	82	ENSMUSG00000041722	1	83	0.99	0.0075	0
3423	ENSMUSG00000070609	4	1226	ENSMUSG00000041735	4	1228	0.685	0.2	0.57
1822	ENSMUSG00000020620	11	1517	ENSMUSG00000041797	11	1519	0.62	0.28	1.05	0.139535
1822	ENSMUSG00000020620	11	1517	ENSMUSG00000041828	11	1518	0.65	0.25	0.74	0.410256
192	ENSMUSG00000025929	1	73	ENSMUSG00000041872	1	74	0.435	0.5	1.96	0.0631579
3428	ENSMUSG00000059768	7	1473	ENSMUSG00000041885	7	1471	0.96	0.01	0.02
1759	ENSMUSG00000027919	3	536	ENSMUSG00000042124	3	535	0.955	0.0059	0.26	0.28125
3162	ENSMUSG00000046008	19	738	ENSMUSG00000042179	19	739	0.635	0.25	2.04	0.319588
119	ENSMUSG00000042073	9	1016	ENSMUSG00000042210	9	1015	0.4	0.53	3.73	0.20202
2188	ENSMUSG00000029352	5	794	ENSMUSG00000042240	5	793	0.505	0.31	2.21	0.111111
711	ENSMUSG00000056728	13	514	ENSMUSG00000042243	13	513	0.795	0.1	0.21
179	ENSMUSG00000042250	3	504	ENSMUSG00000042244	3	506	0.575	0.3	1.26	0
2105	ENSMUSG00000074882	19	547	ENSMUSG00000042248	19	549	0.7	0.19	0.46
1261	ENSMUSG00000043939	17	836	ENSMUSG00000042265	17	837	0.435	0.55	0.56
694	ENSMUSG00000015533	13	881	ENSMUSG00000042284	13	882	0.39	0.58	2.03	0
465	ENSMUSG00000042312	3	494	ENSMUSG00000042306	3	495	0.35	0.58	1.38	0.161017
3174	ENSMUSG00000046623	4	912	ENSMUSG00000042367	4	911	0.545	0.24	1.44	0.222222
213	ENSMUSG00000040584	5	32	ENSMUSG00000042476	5	34	0.7	0.18	0.97	0.959016
2250	ENSMUSG00000041530	4	895	ENSMUSG00000042500	4	896	0.655	0.12	2.58
308	ENSMUSG00000026405	1	719	ENSMUSG00000042554	1	718	0.36	0.49	0.78	0
1557	ENSMUSG00000071054	17	914	ENSMUSG00000042625	17	913	0.59	0.27	1.03
2981	ENSMUSG00000042641	1	895	ENSMUSG00000042634	1	896	0.11
827	ENSMUSG00000029456	5	925	ENSMUSG00000042647	5	924	0.645
2528	ENSMUSG00000026475	1	893	ENSMUSG00000042671	1	892	0.5	0.31	1.49
5	ENSMUSG00000043679	5	914	ENSMUSG00000042744	5	915	0.065	1.71	2.18	1
123	ENSMUSG00000043267	2	716	ENSMUSG00000042796	2	717	0.665	0.2	1.87
123	ENSMUSG00000045392	2	718	ENSMUSG00000042796	2	717	0.96	0.02	0.14	0.117647
1756	ENSMUSG00000067064	1	587	ENSMUSG00000042849	1	589	0.92	0.03	0.28	0
2796	ENSMUSG00000040724	3	781	ENSMUSG00000042861	3	783	0.57	0.14	1.52	0
1319	ENSMUSG00000044899	7	1431	ENSMUSG00000042909	7	1430	0.825	0.09	1.84	0
608	ENSMUSG00000006143	5	1110	ENSMUSG00000042985	5	1109	0.28	0.62	2.93	0.227273
2947	ENSMUSG00000005952	11	768	ENSMUSG00000043029	11	769	0.38	0.52	4.59	0
1817	ENSMUSG00000046716	7	136	ENSMUSG00000043066	7	134	0.655	0.17	0.32
1313	ENSMUSG00000054568	7	1455	ENSMUSG00000043073	7	1453	0.84	0.05	0.04
1976	ENSMUSG00000061163	9	112	ENSMUSG00000043087	9	113	0.635	0.24	1.26	0
1585	ENSMUSG00000041620	9	29	ENSMUSG00000043089	9	31	0.77	0.08	0.14	0
3335	ENSMUSG00000023013	15	719	ENSMUSG00000043144	15	721	0.51	0.37	1.35	0.5
123	ENSMUSG00000044923	2	715	ENSMUSG00000043267	2	716	0.645	0.21	3.26
1060	ENSMUSG00000047053	1	899	ENSMUSG00000043282	1	898	0.8	0.13	0.22
3262	ENSMUSG00000073591	18	224	ENSMUSG00000043313	18	222	0.695	0.18	0.83
3345	ENSMUSG00000047352	9	384	ENSMUSG00000043331	9	383	0.75	0.14	1.09	0
2671	ENSMUSG00000045792	7	1358	ENSMUSG00000043354	7	1357	0.635	0.25	4.13
2707	ENSMUSG00000048878	11	1421	ENSMUSG00000043372	11	1422	0.335	0.45	3.84	0
1649	ENSMUSG00000072966	X	770	ENSMUSG00000043384	X	769	0.36
3262	ENSMUSG00000051486	18	214	ENSMUSG00000043458	18	215	0.86	0.05	0.23	0
2548	ENSMUSG00000035592	11	1298	ENSMUSG00000043485	11	1300	0.905	0.02	0.33	1
1656	ENSMUSG00000042540	12	442	ENSMUSG00000043487	12	443	0.695	0.2	0.63	0.647541
2890	ENSMUSG00000039264	6	311	ENSMUSG00000043505	6	310	0.76	0.13	0.2	0.586207
758	ENSMUSG00000075611	11	1100	ENSMUSG00000043522	11	1102	0.39	0.33	0.49
1382	ENSMUSG00000063434	19	691	ENSMUSG00000043531	19	693	0.595	0.28	2.13	0.170213
1585	ENSMUSG00000049723	9	28	ENSMUSG00000043613	9	30	0.445	0.46	1.54	0
652	ENSMUSG00000059639	6	902	ENSMUSG00000043832	6	901	0.58	0.24	0.33
2401	ENSMUSG00000042446	4	903	ENSMUSG00000043872	4	905	0.12
2495	ENSMUSG00000040809	3	768	ENSMUSG00000043873	3	766	0.655	0.19	0.97	0.0285714
1322	ENSMUSG00000080170	3	261	ENSMUSG00000043897	3	259	0.7	0.03	0.09
2600	ENSMUSG00000044824	7	1329	ENSMUSG00000043925	7	1328	0.915	0.03	0.13	0
2890	ENSMUSG00000043505	6	310	ENSMUSG00000043931	6	308	0.33	0.64	3.89	0.160377
100	ENSMUSG00000067610	6	1033	ENSMUSG00000043932	6	1034	0.62	0.28	0.31
1319	ENSMUSG00000050266	7	1481	ENSMUSG00000043948	7	1482	0.695	0.19	1.79	0.211268
551	ENSMUSG00000051802	16	616	ENSMUSG00000043982	16	615	0.54	0.13	0.26	0.375
1350	ENSMUSG00000057300	10	1026	ENSMUSG00000044025	10	1024	0.73	0.15	1.53
170	ENSMUSG00000057987	16	521	ENSMUSG00000044029	16	520	0.915	0.04	0.09
2611	ENSMUSG00000045395	19	364	ENSMUSG00000044040	19	363	0.58	0.36	1.6	0
3475	ENSMUSG00000054146	11	1306	ENSMUSG00000044041	11	1305	0.725	0.09	1.3	0.18018
3262	ENSMUSG00000047307	18	216	ENSMUSG00000044043	18	217	0.72	0.16	0.86	0.111111
825	ENSMUSG00000070632	5	710	ENSMUSG00000044060	5	711	0.085
465	ENSMUSG00000042312	3	494	ENSMUSG00000044080	3	493	0.405	0.71	1.14	0.649123
2333	ENSMUSG00000041165	11	667	ENSMUSG00000044084	11	666	0.155	1.24	1.63	1
1976	ENSMUSG00000050803	9	120	ENSMUSG00000044106	9	122	0.665	0.2	0.93	0.132231
3428	ENSMUSG00000073911	7	1472	ENSMUSG00000044120	7	1474	0.715	0.16	1.45
2366	ENSMUSG00000079522	X	506	ENSMUSG00000044121	X	507	0.98	0.0034	0.04
343	ENSMUSG00000078420	2	758	ENSMUSG00000044213	2	759	0.72	0.15	0.84
1100	ENSMUSG00000074874	13	516	ENSMUSG00000044258	13	518	0.82	0.05	0.01
3345	ENSMUSG00000060254	9	387	ENSMUSG00000044292	9	385	0.91	0.04	0.14	0
1350	ENSMUSG00000047626	10	1025	ENSMUSG00000044293	10	1027	0.77	0.14	1.82	0.246753
2159	ENSMUSG00000068252	15	381	ENSMUSG00000044309	15	383	0.8	0.1	0.1
2238	ENSMUSG00000040938	11	692	ENSMUSG00000044367	11	693	0.44	0.52	1.63	0.550847
378	ENSMUSG00000045030	19	322	ENSMUSG00000044441	19	321	0.83	0.09	0.32	0
2221	ENSMUSG00000019429	7	661	ENSMUSG00000044453	7	662	0.27	0.84	2.3
274	ENSMUSG00000068600	15	290	ENSMUSG00000044678	15	288	0.255			0.719008
2500	ENSMUSG00000045337	8	175	ENSMUSG00000044743	8	173	0.73	0.12	0.07
2500	ENSMUSG00000006570	8	172	ENSMUSG00000044748	8	170	0.395	0.48	0.77	0
2782	ENSMUSG00000058728	11	1552	ENSMUSG00000044811	11	1554	0.605	0.16	0.2
2600	ENSMUSG00000043925	7	1328	ENSMUSG00000044814	7	1327	0.58	0.3	1.61	0
3182	ENSMUSG00000062124	2	1517	ENSMUSG00000044863	2	1518	0.495	0.41	1.31
2890	ENSMUSG00000039264	6	311	ENSMUSG00000044867	6	309	0.36	0.57	3.88	0.571429
1350	ENSMUSG00000058251	10	1054	ENSMUSG00000044897	10	1053	0.71	0.19	2.02	0.0108696
123	ENSMUSG00000059873	2	714	ENSMUSG00000044923	2	715	0.68	0.19	2.28
590	ENSMUSG00000035198	11	1346	ENSMUSG00000045007	11	1347	0.96	0.01	0.35	0.341463
3262	ENSMUSG00000051242	18	212	ENSMUSG00000045062	18	210	0.85	0.05	0.23
161	ENSMUSG00000062621	9	326	ENSMUSG00000045066	9	325	0.785	0.12	0.76	0
1489	ENSMUSG00000058672	13	298	ENSMUSG00000045136	13	299	0.99	0.0025	0.23
1909	ENSMUSG00000048197	2	808	ENSMUSG00000045225	2	807	0.82	0.09	0.65
2227	ENSMUSG00000050926	X	280	ENSMUSG00000045284	X	281	0.815	0.08	0.6	0
522	ENSMUSG00000061361	16	202	ENSMUSG00000045341	16	201	0.68	0.21	1.44
2858	ENSMUSG00000028759	4	1108	ENSMUSG00000045349	4	1109	0.12			0.45082
1673	ENSMUSG00000037613	7	2066	ENSMUSG00000045362	7	2064	0.26	0.65	2.36
968	ENSMUSG00000047048	1	1138	ENSMUSG00000045381	1	1137	0.83	0.1	0.34
123	ENSMUSG00000060422	2	719	ENSMUSG00000045392	2	718	0.8	0.12	1.74
2611	ENSMUSG00000057270	19	366	ENSMUSG00000045395	19	364	0.58	0.31	1.84	0
648	ENSMUSG00000049241	5	976	ENSMUSG00000045502	5	975	0.5	0.35	2.61	0.153846
161	ENSMUSG00000070312	9	311	ENSMUSG00000045528	9	310	0.645	0.2	0.69
1759	ENSMUSG00000048455	3	522	ENSMUSG00000045539	3	523	0.33			0.363636
1771	ENSMUSG00000052270	17	132	ENSMUSG00000045551	17	131	0.6	0.18	1.29	0.333333
1912	ENSMUSG00000059862	10	1058	ENSMUSG00000045559	10	1059	0.7	0.18	2.77
255	ENSMUSG00000073899	7	1523	ENSMUSG00000045581	7	1525	0.735	0.16	1.28
1443	ENSMUSG00000058717	7	436	ENSMUSG00000045587	7	435	0.52	0.39	0.44
3262	ENSMUSG00000051486	18	214	ENSMUSG00000045657	18	213	0.83	0.09	0.4
2568	ENSMUSG00000030823	7	1805	ENSMUSG00000045757	7	1807	0.8	0.06	0.12
3252	ENSMUSG00000017764	2	1735	ENSMUSG00000045822	2	1734	0.24	0.78	3.53	0.106061
2928	ENSMUSG00000078606	7	1503	ENSMUSG00000045868	7	1505	0.99
3262	ENSMUSG00000051678	18	209	ENSMUSG00000045876	18	211	0.88	0.05	0.26
2117	ENSMUSG00000079339	19	498	ENSMUSG00000045932	19	496	0.34	0.63	1.24
1060	ENSMUSG00000047053	1	899	ENSMUSG00000045968	1	897	0.425	0.45	0.95	0
2654	ENSMUSG00000049872	10	180	ENSMUSG00000046031	10	181	0.36	0.65	4.03	0
1271	ENSMUSG00000059990	2	692	ENSMUSG00000046076	2	693	0.75	0.14	0.69
1271	ENSMUSG00000075214	2	695	ENSMUSG00000046076	2	693	0.685	0.24	1.55
1997	ENSMUSG00000073397	17	693	ENSMUSG00000046078	17	692	0.97	0.01	0.04
2490	ENSMUSG00000020901	11	610	ENSMUSG00000046207	11	611	0.225
2635	ENSMUSG00000056600	17	671	ENSMUSG00000046228	17	673	0.85	0.07	0.42	0.111111
1901	ENSMUSG00000066684	5	1165	ENSMUSG00000046245	5	1164	0.6	0.2	0.24
1760	ENSMUSG00000054759	7	2029	ENSMUSG00000046248	7	2031	0.45	0.6	0.3
1759	ENSMUSG00000042157	3	518	ENSMUSG00000046259	3	517	0.75	0.05	0.15	0.308411
2416	ENSMUSG00000054033	8	311	ENSMUSG00000046282	8	310	0.785	0.11	0.12
981	ENSMUSG00000058904	1	590	ENSMUSG00000046300	1	591	0.775	0.11	0.74
2398	ENSMUSG00000062434	7	1581	ENSMUSG00000046431	7	1583	0.865	0.05	0.16
2565	ENSMUSG00000061795	7	696	ENSMUSG00000046438	7	697	0.56	0.35	0.39
161	ENSMUSG00000051620	9	322	ENSMUSG00000046455	9	323	0.78	0.12	0.68	0.0384615
2550	ENSMUSG00000051528	1	1142	ENSMUSG00000046486	1	1141	0.65	0.24	1.93	0
1976	ENSMUSG00000060205	10	507	ENSMUSG00000046493	10	505	0.7	0.18	0.74	0
1976	ENSMUSG00000042774	10	504	ENSMUSG00000046493	10	505	0.77	0.15	0.68	0.0347826
1738	ENSMUSG00000059187	6	715	ENSMUSG00000046500	6	716	0.545	0.37	2.9	0.2
2635	ENSMUSG00000044373	11	300	ENSMUSG00000046575	11	302	0.81	0.1	1.02
3174	ENSMUSG00000042357	4	913	ENSMUSG00000046623	4	912	0.555	0.22	1.4	0.285714
2416	ENSMUSG00000046282	8	310	ENSMUSG00000046723	8	308	0.48	0.34	1.11	0.0634921
1060	ENSMUSG00000022754	16	498	ENSMUSG00000046748	16	499	0.26	0.63	1.11
2719	ENSMUSG00000070820	4	780	ENSMUSG00000046790	4	778	0.725	0.16	1.41	0
211	ENSMUSG00000024532	18	322	ENSMUSG00000046886	18	321	0.4			1
310	ENSMUSG00000061127	7	404	ENSMUSG00000046924	7	403	0.765	0.08	0.12
435	ENSMUSG00000070719	2	1173	ENSMUSG00000046971	2	1174	0.365	0.63	2.35	0.410256
1817	ENSMUSG00000046716	7	136	ENSMUSG00000047031	7	138	0.655	0.18	0.34
3140	ENSMUSG00000030452	7	989	ENSMUSG00000047037	7	990	0.39	0.61	2.77	0.827869
1909	ENSMUSG00000045225	2	807	ENSMUSG00000047039	2	806	0.8	0.11	0.64
1918	ENSMUSG00000050435	X	708	ENSMUSG00000047079	X	709	0.9	0.03	0.08
245	ENSMUSG00000067513	19	311	ENSMUSG00000047100	19	312	0.92	0.03	0.05
991	ENSMUSG00000051156	19	359	ENSMUSG00000047207	19	361	0.82	0.1	0.67	0.0181818
3428	ENSMUSG00000044120	7	1474	ENSMUSG00000047225	7	1475	0.86	0.07	0.26
3428	ENSMUSG00000059768	7	1473	ENSMUSG00000047225	7	1475	0.66	0.24	1.46
2208	ENSMUSG00000049314	9	1116	ENSMUSG00000047237	9	1115	0.735	0.15	0.14	0.8
2208	ENSMUSG00000061701	9	1117	ENSMUSG00000047237	9	1115	0.74	0.15	0.14
2928	ENSMUSG00000073904	7	1504	ENSMUSG00000047348	7	1506	0.99	0.0023	0.0047
1247	ENSMUSG00000072295	1	306	ENSMUSG00000047383	1	304	0.065
3223	ENSMUSG00000025405	10	929	ENSMUSG00000047492	10	928	0.36	0.67	1.81	0.184783
43	ENSMUSG00000008843	5	1076	ENSMUSG00000047501	5	1078	0.36	0.53	2.13	0.375
1093	ENSMUSG00000049404	3	285	ENSMUSG00000047557	3	284	0.23	0.66	3.68	0.214286
1585	ENSMUSG00000043613	9	30	ENSMUSG00000047562	9	32	0.705	0.15	0.59	0
953	ENSMUSG00000043274	2	782	ENSMUSG00000047594	2	781	0.725	0.15	0.69
717	ENSMUSG00000070407	11	575	ENSMUSG00000047759	11	577	0.695	0.05	0.71	0.162162
298	ENSMUSG00000052180	13	293	ENSMUSG00000047889	13	291	0.67	0.17	0.26	0.107843
931	ENSMUSG00000064006	16	526	ENSMUSG00000047960	16	524	0.73	0.16	0.72
931	ENSMUSG00000062105	16	523	ENSMUSG00000047960	16	524	0.74	0.17	0.73
343	ENSMUSG00000044213	2	759	ENSMUSG00000047969	2	757	0.74	0.16	0.92
2548	ENSMUSG00000048981	11	1301	ENSMUSG00000048013	11	1303	0.67	0.1	1.95	0.875
2052	ENSMUSG00000050431	14	389	ENSMUSG00000048080	14	390	0.63	0.23	2.38	0.261905
2951	ENSMUSG00000037143	2	1429	ENSMUSG00000048201	2	1430	0.03
210	ENSMUSG00000068479	2	1209	ENSMUSG00000048222	2	1208	1	0	0
3143	ENSMUSG00000056203	6	250	ENSMUSG00000048284	6	251	0.32	0.67	2.62
2380	ENSMUSG00000060556	19	294	ENSMUSG00000048292	19	293	0.955	0.01	0.05
1760	ENSMUSG00000078260	11	1282	ENSMUSG00000048294	11	1284	0.715	0.15	0.55
2277	ENSMUSG00000041482	18	392	ENSMUSG00000048320	18	394	0.11	1.51	2.41
500	ENSMUSG00000048040	X	772	ENSMUSG00000048355	X	773	1	0	0
3484	ENSMUSG00000062464	17	462	ENSMUSG00000048440	17	461	0.915	0.02	0.07
2581	ENSMUSG00000061091	6	261	ENSMUSG00000048504	6	260	0.87	0.07	0.56
3318	ENSMUSG00000072564	11	1053	ENSMUSG00000048593	11	1051	0.865	0.05	0.15
1464	ENSMUSG00000066844	7	98	ENSMUSG00000048620	7	96	0.85	0.07	0.55
1122	ENSMUSG00000057174	16	618	ENSMUSG00000048643	16	617	0.665	0.12	0.03
2477	ENSMUSG00000059411	6	274	ENSMUSG00000048693	6	273	0.85	0.07	0.31
1569	ENSMUSG00000060390	6	416	ENSMUSG00000048697	6	418	0.72	0.11	0.19	0.0224719
1606	ENSMUSG00000049972	4	681	ENSMUSG00000048766	4	683	0.7	0.16	0.22	0.5
1719	ENSMUSG00000078644	4	495	ENSMUSG00000048806	4	493	0.235	0.89	1.77
221	ENSMUSG00000009047	16	611	ENSMUSG00000048830	16	610	0.91	0.03	0.18
1204	ENSMUSG00000038094	16	285	ENSMUSG00000048939	16	284	0.53	0.32	1.45
2052	ENSMUSG00000059488	14	386	ENSMUSG00000049011	14	388	0.68	0.23	1.92	0
378	ENSMUSG00000063777	19	348	ENSMUSG00000049015	19	347	0.8	0.11	0.74	0
1976	ENSMUSG00000066896	9	129	ENSMUSG00000049028	9	128	0.725	0.15	0.9
1350	ENSMUSG00000059134	10	1045	ENSMUSG00000049052	10	1043	0.71	0.18	1.36
1350	ENSMUSG00000063173	10	1042	ENSMUSG00000049052	10	1043	0.865	0.06	0.36
1986	ENSMUSG00000049149	2	896	ENSMUSG00000049057	2	895	0.835	0.11	0.73	0.0416667
3466	ENSMUSG00000079227	9	1299	ENSMUSG00000049103	9	1298	0.65	0.02	0.21	0.46875
3129	ENSMUSG00000072664	15	40	ENSMUSG00000049152	15	41	0.76	0.06	0.08	0.137931
3322	ENSMUSG00000078599	4	677	ENSMUSG00000049214	4	678	0.845	0.02	0.07
1350	ENSMUSG00000064245	10	1020	ENSMUSG00000049217	10	1022	0.73	0.18	1.46
1976	ENSMUSG00000061614	9	105	ENSMUSG00000049229	9	104	0.665	0.21	1.71
161	ENSMUSG00000051620	9	322	ENSMUSG00000049334	9	321	0.77	0.12	0.83	0
170	ENSMUSG00000063137	16	519	ENSMUSG00000049362	16	517	0.71	0.16	0.84
3344	ENSMUSG00000057735	2	835	ENSMUSG00000049372	2	833	0.88	0.05	0.17
3327	ENSMUSG00000046643	1	1118	ENSMUSG00000049456	1	1119	0.8	0.11	0.5	0
1747	ENSMUSG00000020261	11	414	ENSMUSG00000049491	11	412	0.56	0.32	1.46	0
1460	ENSMUSG00000072616	14	291	ENSMUSG00000049546	14	292	0.83	0.01	0.03
1350	ENSMUSG00000059787	10	1016	ENSMUSG00000049573	10	1015	0.76	0.13	1.09	0
1024	ENSMUSG00000068433	14	399	ENSMUSG00000049601	14	397	0.83	0.09	0.38
1288	ENSMUSG00000049234	17	683	ENSMUSG00000049618	17	684	0.87	0.06	0.23
3329	ENSMUSG00000078946	13	781	ENSMUSG00000049658	13	780	0
2398	ENSMUSG00000073898	7	1529	ENSMUSG00000049674	7	1530	0.92	0.03	0.11
2105	ENSMUSG00000005547	7	496	ENSMUSG00000049685	7	495	0.57	0.23	1.8
2052	ENSMUSG00000050776	2	1089	ENSMUSG00000049758	2	1090	0.945	0.02	0.03
1760	ENSMUSG00000078131	11	1250	ENSMUSG00000049809	11	1251	0.715	0.05	0.7
1531	ENSMUSG00000062791	X	725	ENSMUSG00000049815	X	726	0.405	0.25	0.6
1547	ENSMUSG00000067716	1	111	ENSMUSG00000049830	1	110	0.735	0.01	0.02
2052	ENSMUSG00000059488	14	386	ENSMUSG00000050030	14	387	0.63	0.25	2.96	0
1759	ENSMUSG00000068893	3	511	ENSMUSG00000050092	3	513	0.585	0.19	0.07
1759	ENSMUSG00000042212	3	514	ENSMUSG00000050092	3	513	0.71	0.13	0.23
1467	ENSMUSG00000061825	8	826	ENSMUSG00000050097	8	825	0.865	0.06	0.17
336	ENSMUSG00000040148	7	1876	ENSMUSG00000050100	7	1877	0.345	0.47	3.85	0.446281
1817	ENSMUSG00000057203	17	160	ENSMUSG00000050102	17	161	0.43	0.4	1.33	0
123	ENSMUSG00000058884	2	711	ENSMUSG00000050128	2	709	0.655	0.22	1.5
3045	ENSMUSG00000037994	3	964	ENSMUSG00000050150	3	965	0.46	0.41	1.49	0.0344828
454	ENSMUSG00000037071	19	615	ENSMUSG00000050195	19	614	0.785	0.11	0.42
1350	ENSMUSG00000042801	10	1007	ENSMUSG00000050198	10	1006	0.76	0.14	1.59
2769	ENSMUSG00000018862	11	1568	ENSMUSG00000050201	11	1567	0.38	0.5	4.39	0.0508475
435	ENSMUSG00000070719	2	1173	ENSMUSG00000050211	2	1172	0.385	0.53	1.76	0.0188679
221	ENSMUSG00000048830	16	610	ENSMUSG00000050224	16	609	0.805	0.09	0.25	0.479339
2470	ENSMUSG00000028116	3	902	ENSMUSG00000050315	3	903	0.1			0.173913
505	ENSMUSG00000061952	11	340	ENSMUSG00000050343	11	339	0.815	0.09	0.29
711	ENSMUSG00000056728	13	514	ENSMUSG00000050345	13	515	0.63	0.25	0.72	0.00826446
1759	ENSMUSG00000048455	3	522	ENSMUSG00000050359	3	524	0.6	0.12	0.34	0.392857
539	ENSMUSG00000021756	13	854	ENSMUSG00000050377	13	855	0.19			0.0666667
2336	ENSMUSG00000070547	7	963	ENSMUSG00000050425	7	964	0.55	0.25	0.43	0
2336	ENSMUSG00000070546	7	965	ENSMUSG00000050425	7	964	0.485	0.27	0.39
792	ENSMUSG00000070816	7	182	ENSMUSG00000050453	7	184	0.795	0.07	0.14
43	ENSMUSG00000055811	16	602	ENSMUSG00000050520	16	603	0.52	0.38	2.1	0.0816327
1407	ENSMUSG00000058075	11	1039	ENSMUSG00000050539	11	1038	0.93	0.03	0.22
2336	ENSMUSG00000039854	7	956	ENSMUSG00000050650	7	954	0.75	0.11	0.23
2336	ENSMUSG00000074111	7	953	ENSMUSG00000050650	7	954	0.74	0.11	0.17
3348	ENSMUSG00000053251	6	820	ENSMUSG00000050654	6	822	0.66	0.22	0.92	0
221	ENSMUSG00000056350	16	608	ENSMUSG00000050704	16	607	0.63	0.21	0.7	0.6
522	ENSMUSG00000050158	16	199	ENSMUSG00000050742	16	198	0.86	0.06	0.23
1145	ENSMUSG00000045027	17	226	ENSMUSG00000050762	17	227	0.405	0.43	1.36	0.2
1338	ENSMUSG00000069701	10	130	ENSMUSG00000050804	10	128	0.96	0.01	0.03
1933	ENSMUSG00000046262	4	1214	ENSMUSG00000050810	4	1212	0.62	0.18	0.2
522	ENSMUSG00000043314	11	447	ENSMUSG00000050813	11	448	0.49	0.36	2.93	0
522	ENSMUSG00000058807	11	449	ENSMUSG00000050818	11	451	0.935	0.01	0.05
991	ENSMUSG00000051156	19	359	ENSMUSG00000050865	19	360	0.9	0.04	0.37	0.02
1976	ENSMUSG00000066910	9	99	ENSMUSG00000050884	9	98	0.94	0.02	0.09
2635	ENSMUSG00000059864	11	297	ENSMUSG00000050959	11	298	0.94	0.02	0.08
2832	ENSMUSG00000058900	13	587	ENSMUSG00000051037	13	588	0.72	0.15	0.42
1530	ENSMUSG00000055095	18	275	ENSMUSG00000051050	18	274	0.265	1.16	1.37	0
18	ENSMUSG00000025588	8	434	ENSMUSG00000051147	8	435	0.81	0.11	0.43	0.0689655
1319	ENSMUSG00000044705	7	1463	ENSMUSG00000051172	7	1465	0.72	0.18	3.33	0
2232	ENSMUSG00000039943	2	1380	ENSMUSG00000051177	2	1379	0.345	0.64	4.93	0
2635	ENSMUSG00000049737	13	107	ENSMUSG00000051258	13	105	0.69	0.19	1.9	0.25
1550	ENSMUSG00000059112	2	901	ENSMUSG00000051313	2	900	0.875	0.07	0.2	0.0375
2221	ENSMUSG00000019429	7	661	ENSMUSG00000051314	7	660	0.405	0.51	1.88	0
1928	ENSMUSG00000023892	17	167	ENSMUSG00000051341	17	169	0.61	0.21	0.5
552	ENSMUSG00000070334	11	1291	ENSMUSG00000051481	11	1293	0.97	0.01	0.007	0.0224719
3312	ENSMUSG00000022947	16	676	ENSMUSG00000051483	16	675	0.75	0.16	0.86	0.337838
899	ENSMUSG00000044827	5	385	ENSMUSG00000051498	5	386	0.645	0.26	0.57
2550	ENSMUSG00000059371	1	1140	ENSMUSG00000051528	1	1142	0.69	0.19	1.46	0.0136986
522	ENSMUSG00000059087	7	1513	ENSMUSG00000051591	7	1512	0.765	0.13	0.6	0
3262	ENSMUSG00000045498	18	206	ENSMUSG00000051599	18	205	0.705	0.19	0.83
161	ENSMUSG00000039962	9	324	ENSMUSG00000051620	9	322	0.85	0.08	0.64	0
1817	ENSMUSG00000070824	7	150	ENSMUSG00000051687	7	151	0.74	0.15	0.45	0
1381	ENSMUSG00000018211	2	1697	ENSMUSG00000051769	2	1696	0.57	0.36	0.94	0.0754717
2012	ENSMUSG00000067924	X	332	ENSMUSG00000051851	X	330	0.66	0.17	0.43	0.361345
3143	ENSMUSG00000047102	6	238	ENSMUSG00000051917	6	239	0.42	0.43	1.04
1405	ENSMUSG00000061758	6	145	ENSMUSG00000052131	6	146	0.84	0.08	0.25	0.19802
1861	ENSMUSG00000046667	4	45	ENSMUSG00000052137	4	44	0.96	0.01	0.03	0
1443	ENSMUSG00000058717	7	436	ENSMUSG00000052212	7	437	0.2			0
960	ENSMUSG00000052187	7	1408	ENSMUSG00000052217	7	1407	0.75	0.16	0.71
1473	ENSMUSG00000030143	6	1068	ENSMUSG00000052262	6	1067	0.81	0.08	0.12
1771	ENSMUSG00000079700	17	134	ENSMUSG00000052270	17	132	0.8	0.05	0.22	0.0757576
378	ENSMUSG00000062936	19	346	ENSMUSG00000052277	19	344	0.87	0.06	0.27
2336	ENSMUSG00000074111	7	953	ENSMUSG00000052303	7	952	0.785	0.08	0.1
960	ENSMUSG00000073940	7	1404	ENSMUSG00000052305	7	1405	1	0.03	0.07
2064	ENSMUSG00000072610	14	316	ENSMUSG00000052334	14	314	0.99	0.0028	0.007
522	ENSMUSG00000072707	14	92	ENSMUSG00000052417	14	91	0.69	0.18	1.51
1524	ENSMUSG00000027533	3	17	ENSMUSG00000052468	3	19	0.505	0.41	1.79
1524	ENSMUSG00000062515	3	21	ENSMUSG00000052468	3	19	0.65	0.22	1.5
2105	ENSMUSG00000052914	4	549	ENSMUSG00000052520	4	551	0.72	0.15	0.59
944	ENSMUSG00000033027	6	1030	ENSMUSG00000052736	6	1031	0.92	0.05	0.07
2956	ENSMUSG00000030921	7	1439	ENSMUSG00000052749	7	1437	0.57
1969	ENSMUSG00000066861	5	907	ENSMUSG00000052776	5	908	0.94	0.02	0.07	0
938	ENSMUSG00000016024	2	1642	ENSMUSG00000052922	2	1641	0.37	0.59	1.61	0
3215	ENSMUSG00000032375	9	740	ENSMUSG00000053040	9	742	0.95	0.02	0.07
1068	ENSMUSG00000074207	3	987	ENSMUSG00000053054	3	988	0.53	0.37	1.93	0.015873
1068	ENSMUSG00000074206	3	989	ENSMUSG00000053054	3	988	0.58
958	ENSMUSG00000024970	19	178	ENSMUSG00000053080	19	179	0.155	1.28	3.51	0
2396	ENSMUSG00000040752	14	501	ENSMUSG00000053093	14	502	0.93	0.03	0.53	0
2504	ENSMUSG00000047462	13	80	ENSMUSG00000053101	13	81	0.335	0.69	1.72	0.462264
2322	ENSMUSG00000000706	13	175	ENSMUSG00000053216	13	176	0.435	0.55	2.23	0
3348	ENSMUSG00000051046	6	821	ENSMUSG00000053251	6	820	0.665	0.21	1.53	0.0833333
3343	ENSMUSG00000024747	19	393	ENSMUSG00000053279	19	392	0.9	0.05	0.25	0.342857
5	ENSMUSG00000043679	5	914	ENSMUSG00000053294	5	913	0.1
2496	ENSMUSG00000071267	17	177	ENSMUSG00000053347	17	178	0.685	0.17	0.51
923	ENSMUSG00000079103	2	1192	ENSMUSG00000053675	2	1191	0.435	0.43	1.92
3331	ENSMUSG00000031898	8	877	ENSMUSG00000053687	8	878	0.575	0.25	1.11
821	ENSMUSG00000053790	8	122	ENSMUSG00000053695	8	120	0.525	0.38	0.19
1969	ENSMUSG00000001166	5	903	ENSMUSG00000053765	5	905	0.655	0.15	0.23	0.114286
3477	ENSMUSG00000045545	11	1309	ENSMUSG00000053797	11	1310	0.79	0.1	0.58	0.0978261
3521	ENSMUSG00000053044	6	481	ENSMUSG00000053977	6	482	0.155	1.27	1.26	0.209677
3141	ENSMUSG00000054052	10	947	ENSMUSG00000054031	10	946	0.865	0.06	0.11
2336	ENSMUSG00000039854	7	956	ENSMUSG00000054040	7	955	0.99	0.0021	0
3141	ENSMUSG00000069456	10	945	ENSMUSG00000054052	10	947	0.905	0.04	0.13	0
2208	ENSMUSG00000079284	9	1119	ENSMUSG00000054087	9	1118	0.97
1567	ENSMUSG00000071521	6	220	ENSMUSG00000054106	6	218	0.93	0.02	0.1
2706	ENSMUSG00000078682	3	430	ENSMUSG00000054199	3	432	0.565
3105	ENSMUSG00000026536	1	1134	ENSMUSG00000054203	1	1136	0.87	0.06	0.04
539	ENSMUSG00000022146	15	24	ENSMUSG00000054263	15	26	0.205	0.92	2.74	0
298	ENSMUSG00000038327	13	288	ENSMUSG00000054266	13	286	0.9	0.05	0.11	0.117647
481	ENSMUSG00000050921	X	676	ENSMUSG00000054293	X	677	0.705	0.11	0.37	0.428571
1759	ENSMUSG00000042031	3	543	ENSMUSG00000054325	3	542	0.93	0.02	0.14
3310	ENSMUSG00000074028	9	1215	ENSMUSG00000054374	9	1216	0.94	0.04	0.07	0
3310	ENSMUSG00000070280	9	1214	ENSMUSG00000054374	9	1216	0.315	0.64	3.22	0
3278	ENSMUSG00000074272	7	467	ENSMUSG00000054385	7	468	0.82	0.16	0.11
524	ENSMUSG00000035208	11	958	ENSMUSG00000054404	11	956	0.395	0.53	1.25
3272	ENSMUSG00000063116	11	802	ENSMUSG00000054406	11	803	0.82	0.1	0.47	0
3484	ENSMUSG00000075551	5	1304	ENSMUSG00000054417	5	1305	0.9	0.04	0.05
2581	ENSMUSG00000057108	6	262	ENSMUSG00000054431	6	263	0.585	0.28	2.96
2890	ENSMUSG00000043931	6	308	ENSMUSG00000054435	6	306	0.32	0.66	1.93	0.860656
2611	ENSMUSG00000044040	19	363	ENSMUSG00000054526	19	365	0.755	0.14	1.06
340	ENSMUSG00000032560	9	991	ENSMUSG00000054574	9	992	0	1.52	1.79
3015	ENSMUSG00000079362	5	693	ENSMUSG00000054588	5	692	0.97	0.01	0.04
1025	ENSMUSG00000079309	17	478	ENSMUSG00000054666	17	480	0.665	0.22	0.91
1822	ENSMUSG00000051900	7	1686	ENSMUSG00000054746	7	1685	0.49	0.44	1.01
1405	ENSMUSG00000021210	13	18	ENSMUSG00000054757	13	19	0.89	0.04	0.16	0.111111
2105	ENSMUSG00000042248	19	549	ENSMUSG00000054827	19	551	0.94	0.01	0.07
2105	ENSMUSG00000067225	19	550	ENSMUSG00000054827	19	551	0.92	0.03	0.06
109	ENSMUSG00000029217	5	436	ENSMUSG00000054892	5	435	0.495	0.25	4.1	0.25
1464	ENSMUSG00000048620	7	96	ENSMUSG00000054938	7	97	0.74	0.14	0.93	0
3175	ENSMUSG00000050635	3	516	ENSMUSG00000055030	3	515	0.615	0.06	0.21
2550	ENSMUSG00000046486	1	1141	ENSMUSG00000055033	1	1143	0.635	0.27	1.73	0
505	ENSMUSG00000075382	2	413	ENSMUSG00000055088	2	414	0.575	0.3	1.51	0
1530	ENSMUSG00000061144	18	276	ENSMUSG00000055095	18	275	0.33			0.0833333
818	ENSMUSG00000047990	9	751	ENSMUSG00000055125	9	750	0.67	0.11	0.38
3432	ENSMUSG00000074865	13	533	ENSMUSG00000055228	13	532	0.695	0.13	0.55
801	ENSMUSG00000029119	5	291	ENSMUSG00000055302	5	290	0.08	0.9	3.13	0.245902
1344	ENSMUSG00000030486	7	414	ENSMUSG00000055305	7	415	0.81	0.09	0.24	0
3306	ENSMUSG00000079092	13	51	ENSMUSG00000055360	13	53	0.845	0.03	0.01
3136	ENSMUSG00000060550	17	603	ENSMUSG00000055413	17	601	0.87	0.03	0.03	0.226891
2046	ENSMUSG00000073976	16	471	ENSMUSG00000055447	16	473	0.455
1110	ENSMUSG00000055341	13	590	ENSMUSG00000055480	13	589	0.735	0.18	0.68
802	ENSMUSG00000071763	X	333	ENSMUSG00000055555	X	335	0.295	0.7	0.93
1530	ENSMUSG00000055095	18	275	ENSMUSG00000055561	18	273	0.135	0.75	1.55	0.0869565
960	ENSMUSG00000069919	11	201	ENSMUSG00000055609	11	200	0.53	0.34	1.83	0.381818
42	ENSMUSG00000055571	7	1178	ENSMUSG00000055610	7	1177	0.74	0.14	0.6
161	ENSMUSG00000058652	9	373	ENSMUSG00000055636	9	372	0.78	0.11	0.44	0.0245902
711	ENSMUSG00000021441	13	523	ENSMUSG00000055679	13	522	0.68	0.16	0.41	0.384615
2396	ENSMUSG00000057003	11	596	ENSMUSG00000055775	11	597	0.92	0.04	0.9	0.225806
793	ENSMUSG00000017588	11	1236	ENSMUSG00000055937	11	1237	0.74	0.14	1.7	0.15625
940	ENSMUSG00000074372	7	202	ENSMUSG00000055942	7	201	0.84	0.05	0.06
505	ENSMUSG00000069823	11	774	ENSMUSG00000055971	11	775	0.84	0.09	0.42	0.934426
2176	ENSMUSG00000028262	3	1019	ENSMUSG00000056025	3	1018	0.95	0.02	0.05	0.0175439
3484	ENSMUSG00000075551	5	1304	ENSMUSG00000056035	5	1306	0.91	0.03	0.09
116	ENSMUSG00000046034	15	87	ENSMUSG00000056069	15	88	0.31	0.69	2.06	0
465	ENSMUSG00000078665	3	505	ENSMUSG00000056071	3	503	0.37	0.38	0.59	0
3141	ENSMUSG00000069456	10	945	ENSMUSG00000056148	10	944	0.95	0.02	0.08	0.1
2912	ENSMUSG00000024644	18	524	ENSMUSG00000056162	18	523	0.515	0.4	4.3	0.0491803
1351	ENSMUSG00000032987	15	677	ENSMUSG00000056184	15	675	0.645	0.22	2.42
1351	ENSMUSG00000051793	15	674	ENSMUSG00000056184	15	675	0.695	0.17	1.13
1146	ENSMUSG00000067971	X	305	ENSMUSG00000056281	X	307	0.58	0.34	1.52	0.00900901
139	ENSMUSG00000024675	19	278	ENSMUSG00000056290	19	279	0.75	0.04	0.05
59	ENSMUSG00000055827	15	236	ENSMUSG00000056293	15	234	0.95	0.02	0.04
351	ENSMUSG00000034005	1	625	ENSMUSG00000056307	1	626	0.98	0.01	0.02
2396	ENSMUSG00000057003	11	596	ENSMUSG00000056328	11	595	0.94	0.02	0.72	0.118644
221	ENSMUSG00000048830	16	610	ENSMUSG00000056350	16	608	0.51	0.31	0.54	0.0666667
1338	ENSMUSG00000059763	10	118	ENSMUSG00000056379	10	117	0.465	0.44	1.9
716	ENSMUSG00000074166	7	752	ENSMUSG00000056383	7	750	0.68	0.08	0.25
18	ENSMUSG00000051147	8	435	ENSMUSG00000056426	8	437	0.73	0.17	0.67	0.240964
3306	ENSMUSG00000079092	13	51	ENSMUSG00000056457	13	49	0.98	0.0098	0
2697	ENSMUSG00000058057	15	738	ENSMUSG00000056487	15	739	0.655	0.0068	0.02
1873	ENSMUSG00000051879	15	777	ENSMUSG00000056605	15	779	0.695	0.08	1.42
2159	ENSMUSG00000057346	15	386	ENSMUSG00000056656	15	387	0.45	0.45	0.69	0
572	ENSMUSG00000063582	7	1457	ENSMUSG00000056782	7	1458	0.85	0.07	0.35
1560	ENSMUSG00000057782	14	391	ENSMUSG00000056813	14	392	0.92	0.03	0.15	0
422	ENSMUSG00000059690	X	393	ENSMUSG00000056815	X	391	0.99	0	0.0098
522	ENSMUSG00000061361	16	202	ENSMUSG00000056822	16	200	0.95	0.02	0.1
1760	ENSMUSG00000073785	7	2033	ENSMUSG00000056885	7	2034	0.57	0.12	0.36
1760	ENSMUSG00000045236	7	2036	ENSMUSG00000056885	7	2034	0.55	0.11	0.5
2017	ENSMUSG00000020214	10	823	ENSMUSG00000056888	10	821	0.325	0.6	3.88	0.0277778
3143	ENSMUSG00000060412	6	1076	ENSMUSG00000056901	6	1077	0.605	0.21	0.33
3143	ENSMUSG00000030194	6	1081	ENSMUSG00000056926	6	1083	0.48	0.4	0.66
2999	ENSMUSG00000050440	7	666	ENSMUSG00000056978	7	665	0.885	0.06	0.07	0.136364
1044	ENSMUSG00000075127	2	829	ENSMUSG00000056995	2	828	0.67	0.19	2.74	0.00900901
161	ENSMUSG00000058130	9	304	ENSMUSG00000057029	9	305	0.91	0.04	0.13
2105	ENSMUSG00000068083	15	525	ENSMUSG00000057088	15	523	0.72	0.06	0.12
3174	ENSMUSG00000049908	3	669	ENSMUSG00000057123	3	670	0.385	0.42	4.05	0
2052	ENSMUSG00000044560	2	1076	ENSMUSG00000057149	2	1075	0.775	0.11	0.38	0
3306	ENSMUSG00000062737	13	236	ENSMUSG00000057170	13	235	0.97	0.01	0.07
1024	ENSMUSG00000059069	14	408	ENSMUSG00000057179	14	406	0.955	0.01	0.02
112	ENSMUSG00000058537	10	297	ENSMUSG00000057216	10	298	0.98	0.02	0.01
505	ENSMUSG00000059251	2	404	ENSMUSG00000057351	2	406	0.85	0.08	0.2
2983	ENSMUSG00000032000	9	41	ENSMUSG00000057367	9	39	0.665	0.21	0.82	0.165289
3483	ENSMUSG00000061376	13	169	ENSMUSG00000057395	13	170	0.85	0.02	0.12
1928	ENSMUSG00000023892	17	167	ENSMUSG00000057409	17	168	0.685	0.12	0.36	0.00925926
1000	ENSMUSG00000067843	17	221	ENSMUSG00000057417	17	222	0.91	0.1	0.11
3129	ENSMUSG00000061906	5	509	ENSMUSG00000057425	5	507	0.91	0.03	0.13	0.25
3344	ENSMUSG00000059023	2	846	ENSMUSG00000057447	2	848	0.93	0.03	0.06
286	ENSMUSG00000073955	7	1367	ENSMUSG00000057461	7	1365	0.875	0.05	0.24
31	ENSMUSG00000059887	14	466	ENSMUSG00000057564	14	465	0.875	0.06	0.11	0.0410959
1760	ENSMUSG00000064028	10	469	ENSMUSG00000057573	10	468	0.735	0.03	0.19
2956	ENSMUSG00000030921	7	1439	ENSMUSG00000057596	7	1440	0.82	0.09	0.15	0.177778
1760	ENSMUSG00000060756	11	1254	ENSMUSG00000057674	11	1252	1	0	0.07
2548	ENSMUSG00000035592	11	1298	ENSMUSG00000057723	11	1299	0.94	0.03	0.37	0.636364
298	ENSMUSG00000038327	13	288	ENSMUSG00000057726	13	290	0.98	0.0057	0.01
2635	ENSMUSG00000056866	13	108	ENSMUSG00000057727	13	109	0.99	0.0015	0.0074
3510	ENSMUSG00000020125	10	532	ENSMUSG00000057729	10	531	0.49	0.27	1.77	1
3143	ENSMUSG00000053389	6	1060	ENSMUSG00000057754	6	1061	0.53	0.31	0.67
123	ENSMUSG00000050128	2	709	ENSMUSG00000057761	2	708	0.89	0.05	0.24	0.111111
2635	ENSMUSG00000044170	11	307	ENSMUSG00000057767	11	308	0.82	0.09	0.21
572	ENSMUSG00000063582	7	1457	ENSMUSG00000057770	7	1459	0.965	0.01	0.1
522	ENSMUSG00000064223	7	1510	ENSMUSG00000057832	7	1511	0.89	0.05	0.23
1110	ENSMUSG00000055341	13	590	ENSMUSG00000057842	13	591	0.66	0.28	0.45
2061	ENSMUSG00000059397	11	342	ENSMUSG00000057890	11	343	0.91	0.03	0.13
1072	ENSMUSG00000023918	17	732	ENSMUSG00000057899	17	733	0.415	0.44	1.92
1024	ENSMUSG00000068433	14	399	ENSMUSG00000057903	14	398	0.88	0.05	0.12
310	ENSMUSG00000061127	7	404	ENSMUSG00000057946	7	405	0.83	0.07	0.13
378	ENSMUSG00000045678	19	357	ENSMUSG00000057950	19	356	0.83	0.09	0.38
378	ENSMUSG00000063485	19	354	ENSMUSG00000057950	19	356	0.94	0.02	0.06
860	ENSMUSG00000066122	7	1967	ENSMUSG00000057997	7	1968	0.9	0.04	0.22
860	ENSMUSG00000059136	7	1966	ENSMUSG00000057997	7	1968	0.89	0.05	0.19
298	ENSMUSG00000044594	1	656	ENSMUSG00000058017	1	657	0.81	0.06	0.16	0
1817	ENSMUSG00000054142	17	162	ENSMUSG00000058030	17	163	0.485	0.34	1.2	0
2697	ENSMUSG00000054619	15	737	ENSMUSG00000058057	15	738	0.89	0.04	0.1
1912	ENSMUSG00000059862	10	1058	ENSMUSG00000058084	10	1057	0.94	0.02	0.06
1912	ENSMUSG00000057264	10	1056	ENSMUSG00000058084	10	1057	0.555	0.35	1.75
2702	ENSMUSG00000021510	13	602	ENSMUSG00000058093	13	601	0.795	0.08	0.16
42	ENSMUSG00000059030	17	706	ENSMUSG00000058114	17	705	0.925	0.02	0.06
551	ENSMUSG00000068074	16	621	ENSMUSG00000058172	16	620	1	0	0.03	1
1024	ENSMUSG00000057179	14	406	ENSMUSG00000058188	14	405	0.655	0.24	1.51
953	ENSMUSG00000050772	2	783	ENSMUSG00000058194	2	784	0.655	0.23	1.69	0
2705	ENSMUSG00000063615	7	1410	ENSMUSG00000058200	7	1409	0.84	0.08	0.39	0.0185185
522	ENSMUSG00000064044	11	462	ENSMUSG00000058222	11	463	0.89	0.05	0.19
522	ENSMUSG00000061344	11	461	ENSMUSG00000058222	11	463	0.94	0.02	0.08
2052	ENSMUSG00000062622	14	382	ENSMUSG00000058227	14	383	0.97	0.01	0.02
1576	ENSMUSG00000021148	13	31	ENSMUSG00000058258	13	29	0.56	0.33	1.28	0
161	ENSMUSG00000070310	9	313	ENSMUSG00000058270	9	315	0.81	0.1	0.57	0
1918	ENSMUSG00000021774	14	108	ENSMUSG00000058317	14	109	0.785	0.01	1.38
3069	ENSMUSG00000030446	13	610	ENSMUSG00000058331	13	608	0.925	0.02	0.08
2147	ENSMUSG00000023041	15	774	ENSMUSG00000058354	15	775	0.96	0.0099	0.07
1581	ENSMUSG00000058762	17	534	ENSMUSG00000058435	17	532	0.76
2846	ENSMUSG00000029865	6	235	ENSMUSG00000058499	6	233	0.255	0.88	1.99	0.364407
243	ENSMUSG00000072419	16	462	ENSMUSG00000058550	16	461	0.275			0.0581395
3071	ENSMUSG00000060151	6	668	ENSMUSG00000058595	6	669	0.8	0.09	0.17
2105	ENSMUSG00000068083	15	525	ENSMUSG00000058613	15	526	0.92	0.03	0.09
377	ENSMUSG00000073932	7	1420	ENSMUSG00000058621	7	1422	0.61	0.3	2.15	0.770492
377	ENSMUSG00000049797	7	1421	ENSMUSG00000058621	7	1422	0.75	0.16	2.47	0
161	ENSMUSG00000063350	9	296	ENSMUSG00000058628	9	297	0.94	0.02	0.08	0
2543	ENSMUSG00000062147	7	1567	ENSMUSG00000058679	7	1569	0.9	0.04	0.13
1760	ENSMUSG00000057674	11	1252	ENSMUSG00000058725	11	1253	1	0	0.04
1951	ENSMUSG00000063660	17	679	ENSMUSG00000058802	17	678	0.94	0.02	0.11
1976	ENSMUSG00000062873	10	501	ENSMUSG00000058814	10	503	0.95	0.02	0.01
1976	ENSMUSG00000059732	10	502	ENSMUSG00000058814	10	503	0.865	0.01	0.01
161	ENSMUSG00000059595	9	347	ENSMUSG00000058820	9	348	0.875	0.06	0.14	0.00833333
1639	ENSMUSG00000068573	6	253	ENSMUSG00000058825	6	254	0.93	0.03	0.06
123	ENSMUSG00000042863	2	712	ENSMUSG00000058884	2	711	0.9	0.04	0.33
123	ENSMUSG00000075206	2	710	ENSMUSG00000058884	2	711	0.645	0.23	2.02
981	ENSMUSG00000062497	1	592	ENSMUSG00000058904	1	590	0.86	0.06	0.51
639	ENSMUSG00000041202	4	1122	ENSMUSG00000058908	4	1124	0.455	0.55	1.72	0.0169492
378	ENSMUSG00000062195	19	352	ENSMUSG00000058949	19	350	0.97	0.01	0.07
3327	ENSMUSG00000062527	1	1116	ENSMUSG00000058981	1	1117	0.9	0.05	0.13
2343	ENSMUSG00000079145	14	787	ENSMUSG00000058997	14	786	0
2543	ENSMUSG00000059996	7	1559	ENSMUSG00000059031	7	1557	0.86	0.07	0.18
931	ENSMUSG00000064006	16	526	ENSMUSG00000059041	16	528	0.95	0.02	0.05
2464	ENSMUSG00000063133	7	801	ENSMUSG00000059042	7	802	0.87	0.01	0.11	0.285714
1734	ENSMUSG00000073263	X	177	ENSMUSG00000059047	X	176	1	0.01	0
1734	ENSMUSG00000064334	X	178	ENSMUSG00000059047	X	176	1	0.01	0
269	ENSMUSG00000025492	7	1986	ENSMUSG00000059108	7	1987	0.475	0.36	1.75
1550	ENSMUSG00000061295	2	899	ENSMUSG00000059112	2	901	0.95	0.02	0.11
551	ENSMUSG00000068071	16	625	ENSMUSG00000059113	16	626	0.875	0.02	0.11
551	ENSMUSG00000044227	16	627	ENSMUSG00000059113	16	626	0.885	0.05	0.17
2752	ENSMUSG00000060747	7	556	ENSMUSG00000059128	7	555	0.93	0.01	0.01
1350	ENSMUSG00000061961	10	1046	ENSMUSG00000059134	10	1045	0.925	0.02	0.02
2635	ENSMUSG00000061860	11	310	ENSMUSG00000059168	11	311	0.97	0.01	0.03
161	ENSMUSG00000057444	9	327	ENSMUSG00000059189	9	329	0.79	0.11	0.74	0
2543	ENSMUSG00000060059	7	1568	ENSMUSG00000059227	7	1566	0.87	0.07	0.21
2543	ENSMUSG00000062147	7	1567	ENSMUSG00000059227	7	1566	0.83	0.08	0.34
161	ENSMUSG00000061096	9	309	ENSMUSG00000059275	9	307	0.91	0.04	0.19
1976	ENSMUSG00000059731	9	102	ENSMUSG00000059303	9	101	0.87	0.05	0.15	0.364583
3111	ENSMUSG00000024552	18	493	ENSMUSG00000059336	18	492	0.405			0.421488
1569	ENSMUSG00000068465	6	415	ENSMUSG00000059362	6	414	0.91	0.05	0.05
1078	ENSMUSG00000053287	2	701	ENSMUSG00000059379	2	702	0.88	0.05	0.27
2336	ENSMUSG00000068037	17	74	ENSMUSG00000059408	17	75	0.4	0.46	3.75	0
2477	ENSMUSG00000061210	6	275	ENSMUSG00000059411	6	274	0.94	0.02	0.19
505	ENSMUSG00000078198	2	423	ENSMUSG00000059429	2	424	0.94	0.01	0.06
783	ENSMUSG00000059101	4	252	ENSMUSG00000059448	4	251	0.93	0.03	0.28
3040	ENSMUSG00000075427	15	670	ENSMUSG00000059460	15	671	0.84	0.04	0.19	0
2342	ENSMUSG00000079842	8	127	ENSMUSG00000059463	8	126	0.185
505	ENSMUSG00000060335	11	780	ENSMUSG00000059470	11	779	0.8	0.11	0.2
2052	ENSMUSG00000060523	14	385	ENSMUSG00000059488	14	386	0.915	0.03	0.13
12	ENSMUSG00000059089	1	1055	ENSMUSG00000059498	1	1056	0.3	0.44	1.89	0.0789474
2710	ENSMUSG00000066672	1	1147	ENSMUSG00000059503	1	1148	0.91	0.04	0.08
522	ENSMUSG00000056959	11	466	ENSMUSG00000059504	11	467	0.665	0.2	1.87	0
522	ENSMUSG00000059087	7	1513	ENSMUSG00000059522	7	1515	0.825	0.09	0.48	0
3017	ENSMUSG00000055746	X	915	ENSMUSG00000059539	X	917	0.96	0.0057	0
3071	ENSMUSG00000068234	6	660	ENSMUSG00000059546	6	659	0.815	0.07	0.2
1976	ENSMUSG00000061457	9	125	ENSMUSG00000059623	9	127	0.62	0.28	1.54
2357	ENSMUSG00000023140	6	524	ENSMUSG00000059654	6	525	0.745	0.1	0.73	0.256198
3323	ENSMUSG00000079597	16	367	ENSMUSG00000059657	16	366	0.715	0.19	0.37
2170	ENSMUSG00000072888	X	910	ENSMUSG00000059663	X	908	0.875	0.05	0.08
2635	ENSMUSG00000062285	11	305	ENSMUSG00000059729	11	306	0.95	0.02	0.09
1350	ENSMUSG00000056853	10	1003	ENSMUSG00000059762	10	1005	0.97	0.01	0.02
1976	ENSMUSG00000058692	9	106	ENSMUSG00000059821	9	107	0.84	0.08	0.22	0
1378	ENSMUSG00000069206	13	596	ENSMUSG00000059839	13	597	0.895	0.03	0.08	0
2635	ENSMUSG00000057168	11	299	ENSMUSG00000059864	11	297	0.96	0.01	0.06
3345	ENSMUSG00000059106	9	369	ENSMUSG00000059867	9	368	0.935	0.03	0.12
123	ENSMUSG00000057207	2	713	ENSMUSG00000059873	2	714	0.97	0.01	0.03
313	ENSMUSG00000030131	6	880	ENSMUSG00000059908	6	879	0.885	0.03	0.06
1473	ENSMUSG00000058295	6	1071	ENSMUSG00000059934	6	1070	0.83	0.03	0.04
1607	ENSMUSG00000060017	17	700	ENSMUSG00000059964	17	698	0.94	0.02	0.09	0.0240964
1271	ENSMUSG00000075215	2	694	ENSMUSG00000059990	2	692	0.9	0.04	0.06
170	ENSMUSG00000057987	16	521	ENSMUSG00000060007	16	522	0.89	0.06	0.1
865	ENSMUSG00000042340	7	1820	ENSMUSG00000060034	7	1821	0.28	0.93	2.47
931	ENSMUSG00000057533	16	527	ENSMUSG00000060057	16	529	0.94	0.02	0.06
1024	ENSMUSG00000058188	14	405	ENSMUSG00000060084	14	407	0.93	0.02	0.09
1350	ENSMUSG00000071065	10	1037	ENSMUSG00000060089	10	1036	0.9	0.03	0.09
161	ENSMUSG00000062388	9	318	ENSMUSG00000060101	9	316	0.91	0.03	0.16
161	ENSMUSG00000057444	9	327	ENSMUSG00000060114	9	328	0.96	0.01	0.09	0.578947
161	ENSMUSG00000064173	9	360	ENSMUSG00000060129	9	358	0.94	0.03	0.06
1288	ENSMUSG00000064169	17	685	ENSMUSG00000060137	17	686	0.895	0.04	0.2
2396	ENSMUSG00000057003	11	596	ENSMUSG00000060180	11	598	0.82	0.1	1.66
1817	ENSMUSG00000042848	17	150	ENSMUSG00000060245	17	151	0.695	0.13	0.43	0
3345	ENSMUSG00000059473	9	386	ENSMUSG00000060254	9	387	0.92	0.03	0.2
986	ENSMUSG00000068879	3	561	ENSMUSG00000060256	3	562	0.635	0.22	0.24
45	ENSMUSG00000015942	5	1062	ENSMUSG00000060261	5	1064	0.26			0.65
378	ENSMUSG00000057817	19	330	ENSMUSG00000060303	19	331	0.94	0.02	0.1	0.0789474
1656	ENSMUSG00000070985	4	314	ENSMUSG00000060317	4	313	0.905	0.03	0.05
2635	ENSMUSG00000071522	13	86	ENSMUSG00000060404	13	85	0.95	0.01	0.04
2105	ENSMUSG00000005547	7	496	ENSMUSG00000060407	7	497	0.715	0.16	0.79
123	ENSMUSG00000061704	2	720	ENSMUSG00000060422	2	719	0.97	0.01	0.04
2848	ENSMUSG00000054648	8	453	ENSMUSG00000060427	8	452	0.695	0.12	0.53	0.5125
3245	ENSMUSG00000022875	16	255	ENSMUSG00000060459	16	254	0.83	0.17	0.19
522	ENSMUSG00000068535	16	203	ENSMUSG00000060480	16	205	0.95	0.02	0.06
725	ENSMUSG00000015305	10	35	ENSMUSG00000060487	10	37	0.095	0.82	3.52	0.018018
2543	ENSMUSG00000058510	7	1563	ENSMUSG00000060549	7	1562	0.8	0.1	0.36	0
2543	ENSMUSG00000060725	7	1561	ENSMUSG00000060549	7	1562	0.81	0.09	0.24	0
1912	ENSMUSG00000057264	10	1056	ENSMUSG00000060564	10	1055	0.97	0.01	0.01
316	ENSMUSG00000053742	7	740	ENSMUSG00000060565	7	738	0.635	0.21	0.25	0
378	ENSMUSG00000067484	19	336	ENSMUSG00000060593	19	337	0.89	0.05	0.19
3345	ENSMUSG00000063867	14	462	ENSMUSG00000060640	14	461	0.715	0.17	1.07
170	ENSMUSG00000063137	16	519	ENSMUSG00000060663	16	518	0.92	0.03	0.12	0
1166	ENSMUSG00000078206	X	84	ENSMUSG00000060685	X	85	0.99
310	ENSMUSG00000057946	7	405	ENSMUSG00000060690	7	406	0.84	0.09	0.2
1569	ENSMUSG00000057612	6	453	ENSMUSG00000060699	6	451	0.91	0.02	0.02
3071	ENSMUSG00000061653	6	665	ENSMUSG00000060724	6	666	0.54	0.3	0.59
3071	ENSMUSG00000057592	6	667	ENSMUSG00000060724	6	666	0.935	0.01	0.01
1952	ENSMUSG00000075180	2	746	ENSMUSG00000060742	2	747	0.89	0.05	0.13
1407	ENSMUSG00000058075	11	1039	ENSMUSG00000060787	11	1040	0.81	0.09	0.59
3492	ENSMUSG00000038155	19	23	ENSMUSG00000060803	19	22	0.87	0.01	0.01
3492	ENSMUSG00000058216	19	24	ENSMUSG00000060803	19	22	0.7	0.21	2.56
1338	ENSMUSG00000069703	10	126	ENSMUSG00000060825	10	127	0.93	0.03	0.08
2509	ENSMUSG00000079096	5	1309	ENSMUSG00000060835	5	1310	0.72	0.11	0.17
1319	ENSMUSG00000063117	7	1466	ENSMUSG00000060856	7	1464	0.95	0.02	0.06
377	ENSMUSG00000073965	7	1348	ENSMUSG00000060888	7	1347	0.675	0.22	1.85
377	ENSMUSG00000073966	7	1346	ENSMUSG00000060888	7	1347	0.66	0.24	1.54
161	ENSMUSG00000049708	9	352	ENSMUSG00000060905	9	354	0.9	0.05	0.11
505	ENSMUSG00000061952	11	340	ENSMUSG00000060918	11	341	0.87	0.06	0.32	0
161	ENSMUSG00000049926	9	338	ENSMUSG00000061039	9	337	0.79	0.11	0.7	0.00819672
2581	ENSMUSG00000057108	6	262	ENSMUSG00000061091	6	261	0.91	0.04	0.24	0.101695
1817	ENSMUSG00000042848	17	150	ENSMUSG00000061150	17	152	0.74	0.16	0.38	0
161	ENSMUSG00000078078	9	294	ENSMUSG00000061165	9	295	0.93	0.02	0.05
240	ENSMUSG00000079235	9	1256	ENSMUSG00000061181	9	1257	0
1569	ENSMUSG00000068476	6	399	ENSMUSG00000061208	6	398	0.845	0.06	0.18
1377	ENSMUSG00000066264	7	1385	ENSMUSG00000061241	7	1384	0.98	0.01	0.05
1894	ENSMUSG00000063242	X	712	ENSMUSG00000061283	X	713	1	0	0
3484	ENSMUSG00000029630	5	1307	ENSMUSG00000061292	5	1308	0.95	0.02	0.02
505	ENSMUSG00000059251	2	404	ENSMUSG00000061305	2	402	0.85	0.08	0.24
42	ENSMUSG00000051611	17	694	ENSMUSG00000061336	17	696	0.85	0.08	0.21
42	ENSMUSG00000062629	17	695	ENSMUSG00000061336	17	696	0.825	0.09	0.18
319	ENSMUSG00000075132	2	825	ENSMUSG00000061342	2	823	0.92	0.03	0.02
319	ENSMUSG00000075133	2	824	ENSMUSG00000061342	2	823	0.795	0.11	0.74
161	ENSMUSG00000058820	9	348	ENSMUSG00000061404	9	349	0.855	0.07	0.15
1760	ENSMUSG00000064028	10	469	ENSMUSG00000061452	10	471	0.795	0.02	0.13
218	ENSMUSG00000045942	11	347	ENSMUSG00000061469	11	346	0.69	0.18	0.24
1569	ENSMUSG00000061208	6	398	ENSMUSG00000061481	6	397	0.95	0.01	0.03
23	ENSMUSG00000039196	4	423	ENSMUSG00000061540	4	425	0.81	0.09	0.15	0.178947
2985	ENSMUSG00000058662	7	1401	ENSMUSG00000061626	7	1402	0.97	0.01	0.04	0.0909091
3071	ENSMUSG00000068230	6	663	ENSMUSG00000061653	6	665	0.8	0.1	0.13
2509	ENSMUSG00000029620	5	1288	ENSMUSG00000061707	5	1287	0.96	0.03	0.05
1581	ENSMUSG00000058762	17	534	ENSMUSG00000061728	17	535	0.78	0.06	0.12
2492	ENSMUSG00000019768	10	12	ENSMUSG00000061759	10	14	0.095			0.122807
42	ENSMUSG00000059030	17	706	ENSMUSG00000061777	17	704	0.915	0.03	0.06
42	ENSMUSG00000050613	17	703	ENSMUSG00000061777	17	704	0.6	0.28	1.23
821	ENSMUSG00000053790	8	122	ENSMUSG00000061847	8	123	0.51	0.34	0.29
2635	ENSMUSG00000063827	11	309	ENSMUSG00000061860	11	310	0.95	0.02	0.05
1467	ENSMUSG00000056973	8	737	ENSMUSG00000061959	8	738	0.71	0.15	0.47	0.163265
1951	ENSMUSG00000063660	17	679	ENSMUSG00000061972	17	681	0.895	0.04	0.15
790	ENSMUSG00000038064	8	362	ENSMUSG00000061974	8	361	0.89	0.07	0.22
3143	ENSMUSG00000051153	6	1063	ENSMUSG00000061977	6	1062	0.615	0.24	0.48
1000	ENSMUSG00000067843	17	221	ENSMUSG00000061980	17	220	0.89	0.04	0.12
1822	ENSMUSG00000054746	7	1685	ENSMUSG00000062017	7	1684	0.52	0.41	1.08
1351	ENSMUSG00000056184	15	675	ENSMUSG00000062037	15	673	0.645	0.23	1.93
1054	ENSMUSG00000028976	4	1302	ENSMUSG00000062064	4	1303	0.535	0.28	1.7
3049	ENSMUSG00000022667	16	438	ENSMUSG00000062082	16	439	0.66	0.18	0.23	0.130841
161	ENSMUSG00000047667	9	342	ENSMUSG00000062103	9	341	0.72	0.18	1.31
505	ENSMUSG00000063881	11	773	ENSMUSG00000062128	11	772	0.905	0.04	0.11
377	ENSMUSG00000060888	7	1347	ENSMUSG00000062142	7	1349	0.47
377	ENSMUSG00000058621	7	1422	ENSMUSG00000062172	7	1423	0.93	0.03	0.31	0.770492
377	ENSMUSG00000051340	7	1424	ENSMUSG00000062172	7	1423	0.69	0.23	2.59	0.0163934
1467	ENSMUSG00000069922	8	831	ENSMUSG00000062181	8	832	0.87	0.05	0.04
3306	ENSMUSG00000062737	13	236	ENSMUSG00000062201	13	237	0.97	0.0074	0.04
161	ENSMUSG00000061096	9	309	ENSMUSG00000062211	9	308	0.9	0.04	0.23
1024	ENSMUSG00000068431	14	401	ENSMUSG00000062237	14	402	0.93	0.02	0.14
522	ENSMUSG00000060480	16	205	ENSMUSG00000062245	16	204	0.95	0.02	0.03
1294	ENSMUSG00000059974	9	228	ENSMUSG00000062257	9	227	0.7	0.17	1.5	0.652542
953	ENSMUSG00000059205	2	790	ENSMUSG00000062272	2	789	0.98	0.0088	0.05
2208	ENSMUSG00000059547	9	1126	ENSMUSG00000062275	9	1124	0.73	0.17	0.21	0.142857
1760	ENSMUSG00000060756	11	1254	ENSMUSG00000062278	11	1255	0.85	0	0.04
1313	ENSMUSG00000054568	7	1455	ENSMUSG00000062369	7	1454	0.74	0.08	0.12
551	ENSMUSG00000068074	16	621	ENSMUSG00000062400	16	622	0.98	0.0074	0.03	0.0821918
2513	ENSMUSG00000063730	3	691	ENSMUSG00000062410	3	692	0.91	0.05	0.08	0.0338983
777	ENSMUSG00000058579	4	1182	ENSMUSG00000062478	4	1183	0.535	0.25	1.84	0.163043
310	ENSMUSG00000080089	7	395	ENSMUSG00000062483	7	397	0.905	0.02	0.11
310	ENSMUSG00000074291	7	396	ENSMUSG00000062483	7	397	0.61	0.26	0.58
2117	ENSMUSG00000074896	19	497	ENSMUSG00000062488	19	499	0.98	0.0034	0.02
981	ENSMUSG00000061616	1	594	ENSMUSG00000062497	1	592	0.905	0.03	0.25	0
1524	ENSMUSG00000027528	3	20	ENSMUSG00000062515	3	21	0.59	0.27	1.55
3071	ENSMUSG00000060816	6	671	ENSMUSG00000062546	6	672	0.895	0.0027	0.0071
255	ENSMUSG00000069390	7	1522	ENSMUSG00000062553	7	1524	0.95	0.02	0.15
253	ENSMUSG00000078760	7	681	ENSMUSG00000062556	7	679	0.79	0.12	0.2
2635	ENSMUSG00000057443	17	714	ENSMUSG00000062695	17	716	0.96	0.02	0.12
2543	ENSMUSG00000059227	7	1566	ENSMUSG00000062710	7	1565	0.85	0.07	0.33
1443	ENSMUSG00000058717	7	436	ENSMUSG00000062773	7	434	0.285	1.09	1.72	1
2495	ENSMUSG00000040809	3	768	ENSMUSG00000062778	3	767	0.61	0.2	0.87	0.170732
860	ENSMUSG00000061489	7	1952	ENSMUSG00000062782	7	1953	0.605	0.3	2.6	0.0447761
2846	ENSMUSG00000029865	6	235	ENSMUSG00000062833	6	236	0.505	0.38	0.53
42	ENSMUSG00000062042	7	1185	ENSMUSG00000062878	7	1183	0.835	0.08	0.1
378	ENSMUSG00000049498	19	333	ENSMUSG00000062892	19	334	0.805	0.1	0.29	0.0309278
1569	ENSMUSG00000059375	6	450	ENSMUSG00000062905	6	449	0.845	0.07	0.16	0
1569	ENSMUSG00000060699	6	451	ENSMUSG00000062905	6	449	0.87	0.06	0.2
1350	ENSMUSG00000071066	10	1011	ENSMUSG00000062914	10	1013	0.76	0.15	1.21
2755	ENSMUSG00000026104	1	240	ENSMUSG00000062939	1	238	0.52	0.36	2.65	0.684211
931	ENSMUSG00000063949	16	539	ENSMUSG00000062942	16	538	0.91	0.04	0.1
931	ENSMUSG00000068182	16	537	ENSMUSG00000062942	16	538	0.78	0.13	0.44
931	ENSMUSG00000066257	16	540	ENSMUSG00000062942	16	538	0.89	0.05	0.2
3143	ENSMUSG00000057381	6	1080	ENSMUSG00000062952	6	1082	0.72	0.13	0.21
255	ENSMUSG00000060503	7	1532	ENSMUSG00000062987	7	1533	0.945	0.0048	0.01
1833	ENSMUSG00000041062	17	305	ENSMUSG00000063011	17	306	0.23	0.9	2.51	0.0384615
1436	ENSMUSG00000029385	5	595	ENSMUSG00000063015	5	593	0.22			0.975
2383	ENSMUSG00000070709	7	530	ENSMUSG00000063047	7	531	0.83
3345	ENSMUSG00000063867	14	462	ENSMUSG00000063106	14	463	0.96	0.01	0.05
161	ENSMUSG00000058856	9	359	ENSMUSG00000063176	9	361	0.96	0.01	0.02
2464	ENSMUSG00000066516	7	806	ENSMUSG00000063177	7	805	0.885	0.04	0.15	0.181818
2782	ENSMUSG00000034641	11	1553	ENSMUSG00000063193	11	1551	0.345	0.53	3.99
1976	ENSMUSG00000060205	10	507	ENSMUSG00000063216	10	506	0.87	0.06	0.15
161	ENSMUSG00000047667	9	342	ENSMUSG00000063221	9	344	0.865	0.05	0.19
2635	ENSMUSG00000057801	17	713	ENSMUSG00000063240	17	711	0.91	0.02	0.11
1486	ENSMUSG00000072663	15	45	ENSMUSG00000063249	15	44	0	1.93	2.12
1760	ENSMUSG00000044649	11	1257	ENSMUSG00000063251	11	1256	0.965	0.0095	0.2
1389	ENSMUSG00000070796	7	264	ENSMUSG00000063305	7	265	0.83	0.09	0.11
161	ENSMUSG00000066750	9	298	ENSMUSG00000063350	9	296	0.87	0.07	0.25	0
161	ENSMUSG00000063657	9	377	ENSMUSG00000063359	9	376	0.89	0.04	0.18
1719	ENSMUSG00000073811	4	496	ENSMUSG00000063376	4	498	0.875	0.05	0.07
2496	ENSMUSG00000033972	17	182	ENSMUSG00000063383	17	181	0.66	0.17	0.3	0.0196078
2635	ENSMUSG00000046575	11	302	ENSMUSG00000063386	11	304	0.81	0.1	0.71
860	ENSMUSG00000066125	7	1962	ENSMUSG00000063437	7	1963	0.915	0.03	0.14
3143	ENSMUSG00000051153	6	1063	ENSMUSG00000063478	6	1064	0.58	0.27	0.46
981	ENSMUSG00000062497	1	592	ENSMUSG00000063583	1	593	0.84	0.08	0.44	0
3310	ENSMUSG00000052562	19	191	ENSMUSG00000063590	19	189	0.92	0.01	0.01
2543	ENSMUSG00000060725	7	1561	ENSMUSG00000063610	7	1560	0.95	0.02	0.08
2705	ENSMUSG00000047163	7	1411	ENSMUSG00000063615	7	1410	0.75	0.15	1.9	0.03125
161	ENSMUSG00000058827	9	379	ENSMUSG00000063657	9	377	0.865	0.06	0.21
281	ENSMUSG00000071633	19	319	ENSMUSG00000063683	19	320	0.67	0.22	0.88
1572	ENSMUSG00000068855	3	639	ENSMUSG00000063689	3	638	0.96	0.03	1.56
3017	ENSMUSG00000079350	X	914	ENSMUSG00000063728	X	912	0.915	0.02	0.02
378	ENSMUSG00000062936	19	346	ENSMUSG00000063777	19	348	0.765	0.13	0.82
3310	ENSMUSG00000024650	19	193	ENSMUSG00000063796	19	192	0.45	0.46	2.23
1976	ENSMUSG00000062726	9	117	ENSMUSG00000063842	9	118	0.805	0.1	0.25
2416	ENSMUSG00000048516	8	326	ENSMUSG00000063900	8	325	0.88	0.03	0.03
505	ENSMUSG00000058205	2	403	ENSMUSG00000063915	2	405	0.87	0.06	0.16
3484	ENSMUSG00000028712	4	700	ENSMUSG00000063929	4	701	0.825
3484	ENSMUSG00000066072	4	699	ENSMUSG00000063929	4	701	0.96	0.01	0.03
931	ENSMUSG00000045504	16	541	ENSMUSG00000063949	16	539	0.775	0.14	0.36
1572	ENSMUSG00000064220	3	641	ENSMUSG00000063954	3	642	1
1569	ENSMUSG00000057612	6	453	ENSMUSG00000063974	6	452	0.975	0.0053	0.0079
1607	ENSMUSG00000059964	17	698	ENSMUSG00000063994	17	699	0.9	0.04	0.15	0
1760	ENSMUSG00000069583	10	470	ENSMUSG00000064028	10	469	0.875	0.03	0.13
3466	ENSMUSG00000025804	9	1295	ENSMUSG00000064039	9	1296	0.61	0.15	0.39	0
1986	ENSMUSG00000061798	2	849	ENSMUSG00000064084	2	847	0.95	0.02	0.06
3345	ENSMUSG00000059867	9	368	ENSMUSG00000064110	9	370	0.915	0.04	0.21
161	ENSMUSG00000063225	9	333	ENSMUSG00000064113	9	332	0.88	0.06	0.16
3017	ENSMUSG00000061392	X	545	ENSMUSG00000064129	X	544	0.85	0.0018	0
2635	ENSMUSG00000057801	17	713	ENSMUSG00000064153	17	712	0.94	0.03	0.16
1288	ENSMUSG00000059346	17	687	ENSMUSG00000064169	17	685	0.93	0.02	0.17	0
1288	ENSMUSG00000049234	17	683	ENSMUSG00000064169	17	685	0.785	0.12	0.46
1890	ENSMUSG00000079017	12	587	ENSMUSG00000064215	12	586	0.375
59	ENSMUSG00000017204	11	1213	ENSMUSG00000064224	11	1211	0.785	0.12	0.12	0.5
505	ENSMUSG00000056921	11	787	ENSMUSG00000064228	11	786	0.87	0.06	0.25	0
2495	ENSMUSG00000026450	1	781	ENSMUSG00000064246	1	782	0.425	0.43	1.61	0
522	ENSMUSG00000050818	11	451	ENSMUSG00000064252	11	452	0.94	0.03	0.08
522	ENSMUSG00000057654	11	453	ENSMUSG00000064252	11	452	0.895	0.03	0.12
1569	ENSMUSG00000059204	6	400	ENSMUSG00000064259	6	401	0.77	0.12	0.24
2052	ENSMUSG00000068644	2	1060	ENSMUSG00000064266	2	1062	0.89	0.05	0.25
2842	ENSMUSG00000060832	13	114	ENSMUSG00000064288	13	115	1	0	0.12	1
996	ENSMUSG00000079554	1	289	ENSMUSG00000064294	1	287	0.64	0.25	1.33	0.166667
3136	ENSMUSG00000024459	17	667	ENSMUSG00000064308	17	666	0.375	0.25	0.42	0.0434783
161	ENSMUSG00000062103	9	341	ENSMUSG00000064333	9	343	0.95	0.02	0.08
1979	ENSMUSG00000065957	8	161	ENSMUSG00000065958	8	160	1	0	0
2496	ENSMUSG00000067919	4	1246	ENSMUSG00000066007	4	1245	0.89	0.03	0.06
857	ENSMUSG00000073770	4	784	ENSMUSG00000066061	4	783	0.855	0.05	0.22
3484	ENSMUSG00000047155	4	694	ENSMUSG00000066071	4	695	0.5	0.4	1.71	0.133333
3484	ENSMUSG00000078597	4	696	ENSMUSG00000066071	4	695	0.97	0.0057	0.03
2105	ENSMUSG00000052914	4	549	ENSMUSG00000066097	4	548	0.67	0.17	0.72
1760	ENSMUSG00000045236	7	2036	ENSMUSG00000066100	7	2035	0.685	0.1	0.37
1760	ENSMUSG00000054759	7	2029	ENSMUSG00000066101	7	2030	0.4	0.53	0.31
1745	ENSMUSG00000073818	4	448	ENSMUSG00000066136	4	446	0.95	0	0
1745	ENSMUSG00000066136	4	446	ENSMUSG00000066137	4	445	0.935	0.02	0.05
158	ENSMUSG00000066152	4	406	ENSMUSG00000066150	4	408	0.24			0.047619
1416	ENSMUSG00000066154	4	403	ENSMUSG00000066153	4	404	0.91	0.03	0.02
2398	ENSMUSG00000046431	7	1583	ENSMUSG00000066240	7	1582	0.81	0.11	0.4
2543	ENSMUSG00000057146	7	1545	ENSMUSG00000066243	7	1546	0.93	0.02	0.08
2956	ENSMUSG00000060441	7	1433	ENSMUSG00000066258	7	1435	0.63
377	ENSMUSG00000073932	7	1420	ENSMUSG00000066262	7	1419	0.63	0.26	2.91	0.0163934
3078	ENSMUSG00000055621	7	1416	ENSMUSG00000066263	7	1418	0.83	0.06	0.11
2388	ENSMUSG00000066272	7	1344	ENSMUSG00000066273	7	1343	0.94	0.03	0.12
298	ENSMUSG00000041449	12	608	ENSMUSG00000066363	12	606	0.83	0.05	0.11
2939	ENSMUSG00000066383	9	1021	ENSMUSG00000066382	9	1022	0.485	0.41	1.4	0.333333
2464	ENSMUSG00000063903	7	814	ENSMUSG00000066512	7	812	0.91	0.05	0.09	0.045045
2464	ENSMUSG00000066512	7	812	ENSMUSG00000066513	7	811	0.82	0.08	0.13	0.4
2464	ENSMUSG00000066512	7	812	ENSMUSG00000066515	7	810	0.8	0.05	0.13	0.4
2464	ENSMUSG00000060177	7	807	ENSMUSG00000066516	7	806	0.8	0.03	0.07
253	ENSMUSG00000078752	7	703	ENSMUSG00000066583	7	702	0.78	0.13	0.09
2565	ENSMUSG00000066586	7	700	ENSMUSG00000066584	7	701	0.58	0.34	0.3
259	ENSMUSG00000038793	1	1199	ENSMUSG00000066652	1	1197	0.89	0.05	0.19	0
2886	ENSMUSG00000073491	1	1128	ENSMUSG00000066677	1	1130	0.58	0.04	0.07
1901	ENSMUSG00000066684	5	1165	ENSMUSG00000066682	5	1166	0.87	0.05	0.06	0
2105	ENSMUSG00000040650	7	493	ENSMUSG00000066704	7	494	0.83	0.06	0.32	0.0480769
161	ENSMUSG00000066750	9	298	ENSMUSG00000066748	9	300	0.84	0.09	0.65
161	ENSMUSG00000066748	9	300	ENSMUSG00000066749	9	299	0.77	0.13	1.05
2786	ENSMUSG00000047980	9	267	ENSMUSG00000066767	9	269	0.2
940	ENSMUSG00000074369	7	207	ENSMUSG00000066772	7	206	0.95	0.01	0.02
1932	ENSMUSG00000050714	2	431	ENSMUSG00000066798	2	430	0.415	0.44	4.12	0.157895
1817	ENSMUSG00000066805	7	158	ENSMUSG00000066804	7	160	0.82	0.09	0.36
1817	ENSMUSG00000066803	7	161	ENSMUSG00000066804	7	160	0.53	0.31	0.93	0
1464	ENSMUSG00000034583	7	99	ENSMUSG00000066843	7	100	0.915	0.04	0.25
1969	ENSMUSG00000001166	5	903	ENSMUSG00000066867	5	902	0.73	0.17	0.18	0.666667
1976	ENSMUSG00000049028	9	128	ENSMUSG00000066897	9	126	0.655	0.2	0.61
1976	ENSMUSG00000061457	9	125	ENSMUSG00000066899	9	124	0.96	0.01	0.03
1976	ENSMUSG00000062726	9	117	ENSMUSG00000066903	9	116	0.86	0.07	0.21
1976	ENSMUSG00000058659	9	115	ENSMUSG00000066903	9	116	0.95	0.02	0.05
3443	ENSMUSG00000067356	5	331	ENSMUSG00000066937	5	332	0.55
298	ENSMUSG00000026327	1	660	ENSMUSG00000067001	1	661	0.375	0.4	1.67	0.418182
1756	ENSMUSG00000057464	1	588	ENSMUSG00000067064	1	587	0.95	0.01	0.2	0
3136	ENSMUSG00000037334	17	654	ENSMUSG00000067201	17	653	0.735	0.06	0.11
3136	ENSMUSG00000061232	17	507	ENSMUSG00000067203	17	505	0.67	0.1	0.21
2170	ENSMUSG00000067209	X	904	ENSMUSG00000067208	X	905	1	0	0
2170	ENSMUSG00000058986	X	906	ENSMUSG00000067209	X	904	1	0	0
2105	ENSMUSG00000003053	19	543	ENSMUSG00000067231	19	541	0.72	0.12	0.7	0.222222
2105	ENSMUSG00000067229	19	542	ENSMUSG00000067231	19	541	0.93	0.0077	0.02	0.0568182
1281	ENSMUSG00000067284	17	562	ENSMUSG00000067283	17	564	0.97	0.0006	0.04
2117	ENSMUSG00000079339	19	498	ENSMUSG00000067297	19	500	0.78	0.12	0.15
2188	ENSMUSG00000070870	1	349	ENSMUSG00000067299	1	351	0.87	0.05	0.54
3136	ENSMUSG00000060586	17	525	ENSMUSG00000067341	17	526	0.58	0.21	0.49
1933	ENSMUSG00000067358	X	762	ENSMUSG00000067359	X	761	1	0.0081	0.0044
1933	ENSMUSG00000079432	X	758	ENSMUSG00000067360	X	760	0.985
2771	ENSMUSG00000071701	X	720	ENSMUSG00000067402	X	719	0.99	0.002	0
716	ENSMUSG00000078867	2	1875	ENSMUSG00000067480	2	1877	0.81
245	ENSMUSG00000047100	19	312	ENSMUSG00000067515	19	310	0.855	0.07	0.21
245	ENSMUSG00000060049	19	309	ENSMUSG00000067515	19	310	0.83	0.09	0.24
245	ENSMUSG00000067520	19	307	ENSMUSG00000067522	19	305	0.54	0.34	1.68
1407	ENSMUSG00000067525	19	303	ENSMUSG00000067524	19	304	0.715	0.2	1.33
1407	ENSMUSG00000044994	19	302	ENSMUSG00000067525	19	303	0.79	0.12	0.8
1407	ENSMUSG00000044994	19	302	ENSMUSG00000067526	19	301	0.94	0.03	0.11
1407	ENSMUSG00000067526	19	301	ENSMUSG00000067528	19	300	0.94	0.03	0.09
1473	ENSMUSG00000079276	6	1065	ENSMUSG00000067543	6	1066	0.735
2380	ENSMUSG00000060878	19	296	ENSMUSG00000067545	19	295	0.605	0.27	1.65
139	ENSMUSG00000024677	19	281	ENSMUSG00000067555	19	283	0.575	0.09	0.11
1626	ENSMUSG00000067562	X	634	ENSMUSG00000067561	X	635	1	0	0
139	ENSMUSG00000024730	19	269	ENSMUSG00000067571	19	267	0.26	0.82	1.84
2675	ENSMUSG00000067615	15	764	ENSMUSG00000067613	15	766	0.945	0.02	0.31
2675	ENSMUSG00000067615	15	764	ENSMUSG00000067614	15	765	0.945	0.02	0.31
632	ENSMUSG00000047884	7	792	ENSMUSG00000067616	7	790	0.48	0.35	1.61	0.0672269
1887	ENSMUSG00000059543	8	50	ENSMUSG00000067627	8	49	0.39	0.28	0.39
375	ENSMUSG00000067647	X	550	ENSMUSG00000067646	X	551	1	0	0
3310	ENSMUSG00000075044	19	190	ENSMUSG00000067656	19	188	0.95	0.02	0.04
2366	ENSMUSG00000067679	X	510	ENSMUSG00000067684	X	508	0.625	0.27	0.5	0.571429
531	ENSMUSG00000051940	5	141	ENSMUSG00000067698	5	142	0.98	0.05	0.02	0.15
3113	ENSMUSG00000030147	6	903	ENSMUSG00000067767	6	905	0.695	0.18	0.34
1734	ENSMUSG00000079591	X	340	ENSMUSG00000067909	X	342	0.87	0.003	0.0078
2012	ENSMUSG00000067925	X	331	ENSMUSG00000067924	X	332	1	0	0
1928	ENSMUSG00000057409	17	168	ENSMUSG00000067931	17	170	0.63	0.17	0.3
706	ENSMUSG00000067998	2	1561	ENSMUSG00000067996	2	1562	0.98	0.0044	0.01
1108	ENSMUSG00000074665	2	1553	ENSMUSG00000068008	2	1552	0.335	0.68	1.58	0.666667
1108	ENSMUSG00000068008	2	1552	ENSMUSG00000068009	2	1551	0.23	0.94	1.52
2783	ENSMUSG00000068173	X	254	ENSMUSG00000068046	X	255	0.86	0.03	0.04
551	ENSMUSG00000044227	16	627	ENSMUSG00000068068	16	628	0.98
551	ENSMUSG00000068074	16	621	ENSMUSG00000068073	16	623	1	0	0.03	1
551	ENSMUSG00000058172	16	620	ENSMUSG00000068075	16	619	0.975	0.0072	0.02
2105	ENSMUSG00000014372	15	518	ENSMUSG00000068085	15	517	0.88	0.05	0.07
2105	ENSMUSG00000014372	15	518	ENSMUSG00000068086	15	519	0.87	0.05	0.09
2105	ENSMUSG00000057138	15	521	ENSMUSG00000068086	15	519	0.87	0.06	0.09	0.4
1998	ENSMUSG00000023165	X	71	ENSMUSG00000068218	X	69	0.775	0.0038	0.04
3071	ENSMUSG00000068231	6	662	ENSMUSG00000068232	6	661	0.86	0.05	0.09	0
553	ENSMUSG00000044703	14	597	ENSMUSG00000068245	14	598	0.71	0.25	0.35
839	ENSMUSG00000033735	6	579	ENSMUSG00000068303	6	581	0.745	0.11	0.18
3323	ENSMUSG00000051949	16	370	ENSMUSG00000068320	16	369	0.71	0.18	0.31
2357	ENSMUSG00000071356	6	521	ENSMUSG00000068341	6	522	0.52	0.38	1.41	0.2
1236	ENSMUSG00000047728	15	302	ENSMUSG00000068348	15	303	0.655	0.15	0.12
3345	ENSMUSG00000060640	14	461	ENSMUSG00000068385	14	460	0.94	0.02	0.09
248	ENSMUSG00000021871	14	418	ENSMUSG00000068417	14	419	0.925	0.02	0.01
1569	ENSMUSG00000079958	6	456	ENSMUSG00000068425	6	455	0.865	0.04	0.19
1024	ENSMUSG00000060108	14	400	ENSMUSG00000068431	14	401	0.94	0.02	0.06
1024	ENSMUSG00000068431	14	401	ENSMUSG00000068433	14	399	0.89	0.05	0.15
2052	ENSMUSG00000060523	14	385	ENSMUSG00000068437	14	384	0.95	0.02	0.09
1569	ENSMUSG00000058731	6	403	ENSMUSG00000068474	6	404	0.775	0.1	0.27
1569	ENSMUSG00000059204	6	400	ENSMUSG00000068475	6	402	0.765	0.12	0.24
1702	ENSMUSG00000029811	6	315	ENSMUSG00000068536	6	317	0.565	0.26	0.65	0.453782
2176	ENSMUSG00000074195	3	1022	ENSMUSG00000068547	3	1023	0.93	0.02	0.06	0.3
1639	ENSMUSG00000068573	6	253	ENSMUSG00000068574	6	252	0.94	0.02	0.11
274	ENSMUSG00000068349	15	289	ENSMUSG00000068600	15	290	0.78	0.14	0.14	0.0168067
3235	ENSMUSG00000054072	18	353	ENSMUSG00000068606	18	352	0.46	0.45	0.61
2052	ENSMUSG00000063844	2	1055	ENSMUSG00000068647	2	1057	0.85	0.08	0.25	0
93	ENSMUSG00000032679	2	1007	ENSMUSG00000068686	2	1006	0.645	0.21	0.15
953	ENSMUSG00000061875	2	805	ENSMUSG00000068814	2	804	0.795	0.11	0.42	0
1909	ENSMUSG00000075154	2	794	ENSMUSG00000068818	2	792	0.595	0.31	2.33
1759	ENSMUSG00000045475	3	544	ENSMUSG00000068885	3	546	0.98	0.0047	0.03
1759	ENSMUSG00000049593	3	537	ENSMUSG00000068887	3	539	0.955	0.01	0.25
1759	ENSMUSG00000057609	3	529	ENSMUSG00000068890	3	531	0.97	0.0028	0.23	0.8
1759	ENSMUSG00000078664	3	510	ENSMUSG00000068893	3	511	1
505	ENSMUSG00000078198	2	423	ENSMUSG00000068947	2	425	0.62	0.28	1.72
599	ENSMUSG00000071960	Y	17	ENSMUSG00000069031	Y	15	1	0.01	0.02
3483	ENSMUSG00000064243	13	155	ENSMUSG00000069289	13	153	0.835	0.05	0.2
531	ENSMUSG00000070940	5	42	ENSMUSG00000069355	5	41	0.94	0.02	0.01
1530	ENSMUSG00000055095	18	275	ENSMUSG00000069385	18	277	0.27
255	ENSMUSG00000073899	7	1523	ENSMUSG00000069390	7	1522	0.99	0.0061	0.02
1350	ENSMUSG00000069428	10	1004	ENSMUSG00000069429	10	1002	0.735	0.0095	0.03
1365	ENSMUSG00000063374	10	1001	ENSMUSG00000069430	10	1000	0.965	0.01	0.06	0
3152	ENSMUSG00000061928	18	75	ENSMUSG00000069441	18	74	0.94	0.01	0.03
2962	ENSMUSG00000069516	10	855	ENSMUSG00000069515	10	856	0.92	0.06	0.06	0.269565
1760	ENSMUSG00000078443	10	472	ENSMUSG00000069582	10	473	0.85	0.02	0.13
1760	ENSMUSG00000064028	10	469	ENSMUSG00000069584	10	467	0.74	0.03	0.09
2782	ENSMUSG00000069609	11	1555	ENSMUSG00000069607	11	1556	0.66	0.02	0.04
1338	ENSMUSG00000069702	10	129	ENSMUSG00000069701	10	130	0.96	0.01	0.04
1338	ENSMUSG00000059340	10	123	ENSMUSG00000069704	10	125	0.93	0.02	0.14
1338	ENSMUSG00000069703	10	126	ENSMUSG00000069704	10	125	0.92	0.05	0.14
1338	ENSMUSG00000069703	10	126	ENSMUSG00000069705	10	124	0.93	0.03	0.12
1338	ENSMUSG00000069708	10	119	ENSMUSG00000069707	10	120	0.51	0.35	1.73
1338	ENSMUSG00000059763	10	118	ENSMUSG00000069708	10	119	0.605	0.23	1.99
1760	ENSMUSG00000070335	11	1289	ENSMUSG00000069717	11	1288	0.725	0.0094	0.08
1760	ENSMUSG00000045109	11	1258	ENSMUSG00000069718	11	1260	0.81	0.07	0.66
531	ENSMUSG00000070933	5	54	ENSMUSG00000069720	5	55	0.965	0	0
3158	ENSMUSG00000069722	11	1244	ENSMUSG00000069721	11	1245	1	0.0042	0	1
2496	ENSMUSG00000071267	17	177	ENSMUSG00000069743	17	176	0.645	0.15	0.49
2219	ENSMUSG00000000983	11	979	ENSMUSG00000069792	11	978	0.66	0.2	0.25
524	ENSMUSG00000035208	11	958	ENSMUSG00000069793	11	957	0.85	0.06	0.06
505	ENSMUSG00000072708	11	777	ENSMUSG00000069820	11	778	0.8	0.1	0.21
505	ENSMUSG00000063881	11	773	ENSMUSG00000069823	11	774	0.835	0.09	0.33
488	ENSMUSG00000070390	11	733	ENSMUSG00000069830	11	732	0.735			0
2734	ENSMUSG00000010122	11	542	ENSMUSG00000069855	11	541	0.53	0.35	1.62	0.0642202
3235	ENSMUSG00000069892	11	287	ENSMUSG00000069893	11	285	0.99	0	0
960	ENSMUSG00000069917	11	203	ENSMUSG00000069919	11	201	1	0	0.0086
3117	ENSMUSG00000032092	9	464	ENSMUSG00000070305	9	465	0.25			0.877049
161	ENSMUSG00000070310	9	313	ENSMUSG00000070309	9	314	0.845	0.07	0.53	0.127273
161	ENSMUSG00000070311	9	312	ENSMUSG00000070310	9	313	0.89	0.05	0.34	0
161	ENSMUSG00000070310	9	313	ENSMUSG00000070312	9	311	0.75	0.13	1.08	0.206186
2208	ENSMUSG00000054087	9	1118	ENSMUSG00000070324	9	1120	0.84	0.08	0.05	0.115385
1760	ENSMUSG00000059845	11	1290	ENSMUSG00000070335	11	1289	0.84	0.01	0.12
772	ENSMUSG00000070375	11	800	ENSMUSG00000070374	11	801	0.95	0.02	0.07
2385	ENSMUSG00000070378	11	798	ENSMUSG00000070377	11	799	0.98	0.0068	0.03
505	ENSMUSG00000064228	11	786	ENSMUSG00000070382	11	784	0.86	0.07	0.24
505	ENSMUSG00000070382	11	784	ENSMUSG00000070383	11	782	0.83	0.1	0.37
3498	ENSMUSG00000070437	11	470	ENSMUSG00000070435	11	471	0.93	0.03	0.07
3498	ENSMUSG00000070437	11	470	ENSMUSG00000070438	11	469	0.93	0.03	0.09
2617	ENSMUSG00000070459	7	1165	ENSMUSG00000070460	7	1164	0.965	0.01	0.06
3423	ENSMUSG00000036951	3	240	ENSMUSG00000070465	3	241	0.84	0.02	0.09
43	ENSMUSG00000047501	5	1078	ENSMUSG00000070473	5	1079	0.635	0.19	3.71	0.482759
3105	ENSMUSG00000043263	1	1129	ENSMUSG00000070501	1	1127	0.9	0.02	0.02
2336	ENSMUSG00000070551	7	960	ENSMUSG00000070550	7	961	0.68	0.16	0.16
2336	ENSMUSG00000050870	7	962	ENSMUSG00000070550	7	961	0.455	0.42	0.62
1933	ENSMUSG00000073726	4	1195	ENSMUSG00000070616	4	1197	1	0	0
3129	ENSMUSG00000035811	5	504	ENSMUSG00000070704	5	505	0.84	0.07	0.27	0.040404
1490	ENSMUSG00000046058	7	541	ENSMUSG00000070705	7	542	0.295	0.51	3.43
1389	ENSMUSG00000074359	7	263	ENSMUSG00000070796	7	264	0.94	0.01	0.0094
1389	ENSMUSG00000074359	7	263	ENSMUSG00000070797	7	262	0.835	0.07	0.1
1389	ENSMUSG00000074359	7	263	ENSMUSG00000070798	7	261	0.775	0.11	0.19	0.261261
1389	ENSMUSG00000070799	7	260	ENSMUSG00000070798	7	261	0.81	0.1	0.13
1389	ENSMUSG00000030373	7	259	ENSMUSG00000070799	7	260	0.945	0.02	0.03
1308	ENSMUSG00000030378	7	199	ENSMUSG00000070810	7	197	0.585	0.31	0.89	0
1308	ENSMUSG00000078798	7	194	ENSMUSG00000070811	7	193	0.795	0.02	0.01
792	ENSMUSG00000050453	7	184	ENSMUSG00000070815	7	183	0.405	0.45	1.25	0.0571429
792	ENSMUSG00000070816	7	182	ENSMUSG00000070817	7	181	0.52	0.3	0.54
484	ENSMUSG00000070828	7	147	ENSMUSG00000070826	7	149	0.99	0.0035	0
953	ENSMUSG00000070856	2	777	ENSMUSG00000070857	2	776	0.95	0.02	0.05
3218	ENSMUSG00000054280	5	228	ENSMUSG00000070865	5	229	0.055
1933	ENSMUSG00000037028	4	587	ENSMUSG00000070890	4	588	0.91	0.08	0.07
1719	ENSMUSG00000076440	4	520	ENSMUSG00000070903	4	522	0.89	0.04	0.11
531	ENSMUSG00000067848	5	43	ENSMUSG00000070940	5	42	0.855	0.01	0.01
1745	ENSMUSG00000073818	4	448	ENSMUSG00000070946	4	450	0.98	0.0049	0
2851	ENSMUSG00000070980	4	347	ENSMUSG00000070979	4	348	0.535	0.28	3.85	0.0461538
783	ENSMUSG00000059101	4	252	ENSMUSG00000071000	4	253	0.88	0.06	0.63
423	ENSMUSG00000028236	4	11	ENSMUSG00000071019	4	12	0.59	0.3	1.83	0.24
1744	ENSMUSG00000071062	10	1050	ENSMUSG00000071061	10	1051	1	0	0
1744	ENSMUSG00000071061	10	1051	ENSMUSG00000071063	10	1049	0.98	0.0059	0.0075
1350	ENSMUSG00000071067	10	1010	ENSMUSG00000071066	10	1011	0.98	0.0072	0.0083
42	ENSMUSG00000058114	17	705	ENSMUSG00000071084	17	707	0.89	0.06	0.06
782	ENSMUSG00000053490	8	421	ENSMUSG00000071089	8	420	0.35	0.61	1.62	0
2034	ENSMUSG00000071137	12	720	ENSMUSG00000071133	12	719	0.96	0.01	0.06
3143	ENSMUSG00000071150	6	1073	ENSMUSG00000071149	6	1075	0.415	0.49	1.03
3355	ENSMUSG00000039775	8	135	ENSMUSG00000071169	8	133	0.56	0.32	0.31
298	ENSMUSG00000066366	12	596	ENSMUSG00000071177	12	595	0.94	0.02	0.05
298	ENSMUSG00000066366	12	596	ENSMUSG00000071178	12	594	0.95	0.01	0.05
1760	ENSMUSG00000069582	10	473	ENSMUSG00000071195	10	474	0.845	0.02	0.23
40	ENSMUSG00000078942	13	786	ENSMUSG00000071203	13	785	0.94	0.02	0.03	0.327103
1771	ENSMUSG00000071275	17	144	ENSMUSG00000071276	17	143	0.92	0.02	0.05
1081	ENSMUSG00000019848	10	255	ENSMUSG00000071317	10	256	0.26	0.76	2.82	0
2235	ENSMUSG00000039339	10	201	ENSMUSG00000071335	10	202	0.875	0.06	0.13
640	ENSMUSG00000070849	7	115	ENSMUSG00000071459	7	114	0.865	0.05	0.11
3518	ENSMUSG00000050239	16	604	ENSMUSG00000071471	16	606	0.155	0.83	2.27	0.666667
3483	ENSMUSG00000064243	13	155	ENSMUSG00000071493	13	157	0.84	0.06	0.19
3483	ENSMUSG00000071491	13	158	ENSMUSG00000071495	13	156	0.92	0.03	0.06
170	ENSMUSG00000049362	16	517	ENSMUSG00000071510	16	516	0.915	0.03	0.03	0
1567	ENSMUSG00000071519	6	221	ENSMUSG00000071517	6	223	0.98	0.0053	0.02
843	ENSMUSG00000079576	16	434	ENSMUSG00000071550	16	433	0.055
1405	ENSMUSG00000021211	13	15	ENSMUSG00000071551	13	14	0.73	0.13	0.71	0.272727
378	ENSMUSG00000057213	19	355	ENSMUSG00000071629	19	353	0.94	0.02	0.05
378	ENSMUSG00000056670	19	349	ENSMUSG00000071630	19	351	0.96	0.02	0.05
2932	ENSMUSG00000079738	16	85	ENSMUSG00000071669	16	86	0.08
2771	ENSMUSG00000071701	X	720	ENSMUSG00000071700	X	721	0.98	0.006	0.005
603	ENSMUSG00000044986	15	399	ENSMUSG00000071711	15	400	0.575	0.31	4.86
1922	ENSMUSG00000071713	15	397	ENSMUSG00000071714	15	396	0.835	0.04	0.07
3528	ENSMUSG00000079517	X	518	ENSMUSG00000071735	X	517	0.085
2577	ENSMUSG00000067771	X	425	ENSMUSG00000071745	X	426	1	0.0054	0.01
767	ENSMUSG00000079626	X	252	ENSMUSG00000071767	X	250	0.915
1166	ENSMUSG00000078208	X	81	ENSMUSG00000071815	X	82	0.99	0.0025	0.01
2416	ENSMUSG00000054033	8	311	ENSMUSG00000071937	8	309	0.845	0.07	0.05
531	ENSMUSG00000033219	5	52	ENSMUSG00000072188	5	53	0.94	0.16	0.27
1489	ENSMUSG00000023004	15	700	ENSMUSG00000072235	15	701	0.99	0.0052	0.06
2956	ENSMUSG00000060441	7	1433	ENSMUSG00000072244	7	1432	0.445	0.42	1.25
2956	ENSMUSG00000056144	7	1434	ENSMUSG00000072244	7	1432	0.51
316	ENSMUSG00000078737	7	748	ENSMUSG00000072259	7	749	0.74	0.03	0.04
3095	ENSMUSG00000053961	14	332	ENSMUSG00000072598	14	333	0.745	0.11	0.08	0
3095	ENSMUSG00000072599	14	331	ENSMUSG00000072601	14	330	0.895	0.04	0.04
2064	ENSMUSG00000072605	14	322	ENSMUSG00000072603	14	324	0.91	0.003	0.0074
2064	ENSMUSG00000072606	14	320	ENSMUSG00000072605	14	322	1	0	0
2064	ENSMUSG00000079271	14	312	ENSMUSG00000072613	14	311	1
2664	ENSMUSG00000000204	11	962	ENSMUSG00000072620	11	960	0.45	0.32	0.69	0.148649
2664	ENSMUSG00000078763	11	961	ENSMUSG00000072620	11	960	0.495	0.36	0.63	0.144928
524	ENSMUSG00000069793	11	957	ENSMUSG00000072621	11	959	0.835	0.06	0.06
1683	ENSMUSG00000062438	5	920	ENSMUSG00000072647	5	921	0.67	0.09	0.2
518	ENSMUSG00000079849	5	830	ENSMUSG00000072694	5	828	0.595			0.338843
505	ENSMUSG00000072708	11	777	ENSMUSG00000072709	11	776	0.86	0.07	0.14
333	ENSMUSG00000072721	6	1042	ENSMUSG00000072717	6	1040	0.71	0.11	0.19
333	ENSMUSG00000033024	6	1041	ENSMUSG00000072721	6	1042	0.7	0.28	0.26
2064	ENSMUSG00000072728	14	55	ENSMUSG00000072729	14	54	1	0	0
2902	ENSMUSG00000072780	6	912	ENSMUSG00000072779	6	913	0.89	0.05	0.18
2902	ENSMUSG00000079939	6	911	ENSMUSG00000072780	6	912	0.89	0.02	0.14
1933	ENSMUSG00000072823	5	600	ENSMUSG00000072822	5	601	0.95	0.01	0.01
1933	ENSMUSG00000072824	5	599	ENSMUSG00000072826	5	597	0.99	0	0.006
298	ENSMUSG00000066366	12	596	ENSMUSG00000072849	12	598	0.94	0.03	0.05
823	ENSMUSG00000079028	12	515	ENSMUSG00000072909	12	516	0.95	0.02	0.03
2348	ENSMUSG00000078368	12	511	ENSMUSG00000072910	12	509	1	0.02	0.05
1212	ENSMUSG00000072932	X	852	ENSMUSG00000072930	X	854	0.99	0.004	0.0028
1656	ENSMUSG00000021226	12	438	ENSMUSG00000072949	12	439	0.875	0.03	0.1
1649	ENSMUSG00000072966	X	770	ENSMUSG00000072964	X	771	0.205
1075	ENSMUSG00000072974	12	417	ENSMUSG00000072972	12	418	0.79	0.08	0.11
1959	ENSMUSG00000034832	6	557	ENSMUSG00000072977	6	558	0.085
481	ENSMUSG00000054293	X	677	ENSMUSG00000073008	X	678	0.42	0.3	1.85	0
798	ENSMUSG00000033737	X	671	ENSMUSG00000073012	X	670	0.745	0.05	0.09
960	ENSMUSG00000020295	11	204	ENSMUSG00000073063	11	202	0.87	0.08	0.16
960	ENSMUSG00000069917	11	203	ENSMUSG00000073063	11	202	0.61	0.23	1.34
3017	ENSMUSG00000067650	X	541	ENSMUSG00000073068	X	542	1	0	0
2477	ENSMUSG00000073108	6	270	ENSMUSG00000073109	6	269	0.95	0.02	0.12
2477	ENSMUSG00000073109	6	269	ENSMUSG00000073110	6	268	0.94	0.03	0.15
531	ENSMUSG00000051940	5	141	ENSMUSG00000073116	5	140	0.91	0.02	0.02
531	ENSMUSG00000051940	5	141	ENSMUSG00000073117	5	139	0.99	0	0
531	ENSMUSG00000073117	5	139	ENSMUSG00000073119	5	138	0.92	0	0
3494	ENSMUSG00000073194	12	82	ENSMUSG00000073157	12	84	0.9	0.04	0.06
3494	ENSMUSG00000059229	12	90	ENSMUSG00000073159	12	89	0.58	0.04	0.04
596	ENSMUSG00000079154	12	115	ENSMUSG00000073160	12	113	1	0	0.01
596	ENSMUSG00000079159	12	107	ENSMUSG00000073166	12	109	0.99
290	ENSMUSG00000073293	X	21	ENSMUSG00000073295	X	19	1	0	0.01
1261	ENSMUSG00000043939	17	836	ENSMUSG00000073386	17	835	0.595
1288	ENSMUSG00000049234	17	683	ENSMUSG00000073398	17	682	0.95	0.02	0.06
3136	ENSMUSG00000073402	17	642	ENSMUSG00000073403	17	641	0.765	0.03	0.07
3136	ENSMUSG00000060550	17	603	ENSMUSG00000073409	17	602	0.7	0.0042	0.04	0.338983
1581	ENSMUSG00000058762	17	534	ENSMUSG00000073420	17	533	0.605	0.1	0.12
3136	ENSMUSG00000060586	17	525	ENSMUSG00000073421	17	523	0.52	0.29	0.98
716	ENSMUSG00000067034	17	121	ENSMUSG00000073452	17	122	0.96	0.01	0.02
1462	ENSMUSG00000073458	17	88	ENSMUSG00000073457	17	89	0.87	0.03	0.09
2274	ENSMUSG00000026621	1	1229	ENSMUSG00000073481	1	1230	0.615	0.26	1.26	0.0909091
3105	ENSMUSG00000026536	1	1134	ENSMUSG00000073489	1	1132	0.755
447	ENSMUSG00000073526	18	496	ENSMUSG00000073524	18	498	0.98	0.01	0
447	ENSMUSG00000073524	18	498	ENSMUSG00000073525	18	497	0.98	0.01	0
3235	ENSMUSG00000054072	18	353	ENSMUSG00000073555	18	351	0.755	0.11	0.15	0.0679612
1751	ENSMUSG00000073573	18	279	ENSMUSG00000073572	18	280	0.475	0.37	0.83
1751	ENSMUSG00000053729	18	278	ENSMUSG00000073573	18	279	0.555	0.23	0.29
298	ENSMUSG00000073602	1	658	ENSMUSG00000073601	1	659	0.835	0.06	0.09
298	ENSMUSG00000044594	1	656	ENSMUSG00000073602	1	658	0.85	0.03	0.09
351	ENSMUSG00000034005	1	625	ENSMUSG00000073608	1	627	0.96	0.01	0.05
138	ENSMUSG00000041923	18	92	ENSMUSG00000073620	18	93	0.115
1933	ENSMUSG00000073723	4	1211	ENSMUSG00000073724	4	1210	0.93	0.0027	0.004
742	ENSMUSG00000078575	4	833	ENSMUSG00000073764	4	831	0.86	0.06	0.07
857	ENSMUSG00000073766	4	788	ENSMUSG00000073767	4	787	0.91	0.04	0.16
857	ENSMUSG00000073766	4	788	ENSMUSG00000073768	4	786	0.915	0.04	0.19
857	ENSMUSG00000073770	4	784	ENSMUSG00000073769	4	785	0.94	0.02	0.09
1760	ENSMUSG00000073786	7	2032	ENSMUSG00000073785	7	2033	0.69	0.02	0.07
1745	ENSMUSG00000073819	4	447	ENSMUSG00000073817	4	449	0.99	0.0013	0
1745	ENSMUSG00000073819	4	447	ENSMUSG00000073818	4	448	1	0	0
2543	ENSMUSG00000073890	7	1552	ENSMUSG00000073891	7	1551	0.93	0.03	0.09
2543	ENSMUSG00000072312	7	1550	ENSMUSG00000073892	7	1549	0.85	0.07	0.11	0
2543	ENSMUSG00000073893	7	1548	ENSMUSG00000073892	7	1549	0.92	0.03	0.16	0.0697674
2398	ENSMUSG00000049674	7	1530	ENSMUSG00000073897	7	1531	0.715	0.17	1.55
3428	ENSMUSG00000073908	7	1479	ENSMUSG00000073907	7	1480	0.9	0.04	0.09
3428	ENSMUSG00000073909	7	1478	ENSMUSG00000073908	7	1479	0.95	0.02	0.02
3428	ENSMUSG00000073912	7	1470	ENSMUSG00000073911	7	1472	0.97	0.01	0.02
1319	ENSMUSG00000063117	7	1466	ENSMUSG00000073915	7	1467	0.695	0.19	1.25
572	ENSMUSG00000063582	7	1457	ENSMUSG00000073917	7	1456	0.77	0.13	1.16
572	ENSMUSG00000070421	7	1449	ENSMUSG00000073922	7	1450	0.83	0.09	0.45
377	ENSMUSG00000073933	7	1417	ENSMUSG00000073934	7	1415	0.97	0.0098	0.11
2382	ENSMUSG00000042219	7	1412	ENSMUSG00000073938	7	1413	0.47	0.45	1.56
2985	ENSMUSG00000073942	7	1397	ENSMUSG00000073941	7	1398	0.97	0.01	0.07
1319	ENSMUSG00000073946	7	1389	ENSMUSG00000073944	7	1391	0.83	0.09	0.45	0
1319	ENSMUSG00000073945	7	1390	ENSMUSG00000073946	7	1389	0.775	0.11	0.53	0
2985	ENSMUSG00000073952	7	1371	ENSMUSG00000073950	7	1373	0.785	0.14	1.65
2985	ENSMUSG00000073952	7	1371	ENSMUSG00000073951	7	1372	0.97	0.01	0.03
377	ENSMUSG00000078080	7	1362	ENSMUSG00000073960	7	1360	0.96	0.01	0.08	0.0238095
377	ENSMUSG00000073959	7	1361	ENSMUSG00000073961	7	1359	0.94	0.02	0.06
3039	ENSMUSG00000066269	7	1355	ENSMUSG00000073962	7	1356	0.76	0.13	2.59	0
513	ENSMUSG00000073971	7	1337	ENSMUSG00000073972	7	1336	0.8	0.11	0.86	0
1319	ENSMUSG00000073979	7	1330	ENSMUSG00000073977	7	1331	0.645	0.22	1.39	0
2880	ENSMUSG00000073997	7	1270	ENSMUSG00000073998	7	1269	0.85	0.07	0.34	0
1250	ENSMUSG00000062296	9	1167	ENSMUSG00000074045	9	1166	0.06	1.53	4.86
2208	ENSMUSG00000062275	9	1124	ENSMUSG00000074060	9	1123	0.74	0.18	0.21	0.357143
2208	ENSMUSG00000074062	9	1121	ENSMUSG00000074061	9	1122	0.8	0.12	0.14	0.5
2208	ENSMUSG00000070324	9	1120	ENSMUSG00000074061	9	1122	0.79	0.11	0.14	0.375
261	ENSMUSG00000057465	7	939	ENSMUSG00000074115	7	938	0.92	0.05	0.04
2243	ENSMUSG00000032460	9	944	ENSMUSG00000074123	9	945	0.31	0.75	0.74
1111	ENSMUSG00000032369	9	906	ENSMUSG00000074139	9	908	0.555	0.24	0.7	0
3492	ENSMUSG00000074183	9	828	ENSMUSG00000074181	9	829	0.99	0.0021	0.0053
538	ENSMUSG00000074188	7	689	ENSMUSG00000074189	7	688	0.81	0.11	0.06
253	ENSMUSG00000079892	7	692	ENSMUSG00000074191	7	694	0.82	0.06	0.2
2176	ENSMUSG00000068547	3	1023	ENSMUSG00000074196	3	1021	0.5
1068	ENSMUSG00000055301	3	986	ENSMUSG00000074207	3	987	0.665	0.26	1.34	0.349206
910	ENSMUSG00000079850	3	846	ENSMUSG00000074264	3	848	0.88	0.07	0.28	0.566372
910	ENSMUSG00000074268	3	843	ENSMUSG00000074266	3	845	1	0	0
910	ENSMUSG00000079850	3	846	ENSMUSG00000074267	3	844	1
659	ENSMUSG00000033147	3	713	ENSMUSG00000074360	3	714	0	1.78	3.8
1771	ENSMUSG00000049130	7	223	ENSMUSG00000074361	7	222	0.315	0.56	1.56	0
940	ENSMUSG00000074366	7	208	ENSMUSG00000074369	7	207	0.825	0.05	0.07
940	ENSMUSG00000074371	7	203	ENSMUSG00000074370	7	204	0.99	0.0037	0.0061
1308	ENSMUSG00000078798	7	194	ENSMUSG00000074375	7	196	0.9	0.06	0.13
1308	ENSMUSG00000074375	7	196	ENSMUSG00000074377	7	195	0.9	0.03	0.13
2513	ENSMUSG00000056351	3	688	ENSMUSG00000074380	3	689	1	0	0
310	ENSMUSG00000078808	7	76	ENSMUSG00000074401	7	77	0.86	0.04	0.09
12	ENSMUSG00000074417	7	25	ENSMUSG00000074419	7	23	0.83	0.04	0.04
12	ENSMUSG00000074418	7	22	ENSMUSG00000074420	7	24	0.9	0.35	0.54
986	ENSMUSG00000074425	3	569	ENSMUSG00000074424	3	571	0.74	0.13	0.15
1759	ENSMUSG00000068893	3	511	ENSMUSG00000074445	3	512	1	0	0.04
988	ENSMUSG00000070313	9	272	ENSMUSG00000074448	9	271	0.365	0.72	0.6
61	ENSMUSG00000074449	8	140	ENSMUSG00000074456	8	138	0.99	0.0024	0.01
736	ENSMUSG00000074486	3	410	ENSMUSG00000074483	3	412	0.96	0.01	0.01
736	ENSMUSG00000074486	3	410	ENSMUSG00000074489	3	409	0.93	0.02	0.04
3520	ENSMUSG00000074562	9	7	ENSMUSG00000074561	9	8	0.92	0.04	0.04
3520	ENSMUSG00000074565	9	3	ENSMUSG00000074566	9	1	0.93	0.04	0.06
1322	ENSMUSG00000068999	3	264	ENSMUSG00000074581	3	266	0.99	0.0023	0.02
1322	ENSMUSG00000062200	3	268	ENSMUSG00000074581	3	266	0.595	0.13	0.21
3141	ENSMUSG00000069456	10	945	ENSMUSG00000074640	10	943	0.91	0.05	0.18
1192	ENSMUSG00000078781	3	40	ENSMUSG00000074677	3	41	0.93
3182	ENSMUSG00000062124	2	1517	ENSMUSG00000074678	2	1519	0.33	0.81	1.59
925	ENSMUSG00000027435	2	1443	ENSMUSG00000074743	2	1442	0.24	1.07	2.16	0.465517
2362	ENSMUSG00000074835	13	569	ENSMUSG00000074832	13	571	0.78	0.03	0.07
558	ENSMUSG00000078997	13	572	ENSMUSG00000074834	13	570	0.98
538	ENSMUSG00000074858	10	643	ENSMUSG00000074857	10	644	1	0	0
711	ENSMUSG00000021440	13	525	ENSMUSG00000074871	13	526	0.545	0.31	0.54	0
711	ENSMUSG00000074870	13	527	ENSMUSG00000074871	13	526	0.79	0.12	0.1	0.666667
711	ENSMUSG00000057446	13	524	ENSMUSG00000074871	13	526	0.63	0.23	0.4	0
2105	ENSMUSG00000062624	19	546	ENSMUSG00000074882	19	547	0.95	0.01	0.06
2052	ENSMUSG00000050776	2	1089	ENSMUSG00000074943	2	1088	0.7	0.18	1.11
2052	ENSMUSG00000074947	2	1085	ENSMUSG00000074946	2	1086	0.785	0.11	0.36
2052	ENSMUSG00000074948	2	1084	ENSMUSG00000074949	2	1083	0.78	0.13	0.91
2052	ENSMUSG00000074948	2	1084	ENSMUSG00000074951	2	1082	0.71	0.17	0.95
2052	ENSMUSG00000074956	2	1077	ENSMUSG00000074954	2	1079	0.72	0.17	0.98
2052	ENSMUSG00000074953	2	1080	ENSMUSG00000074954	2	1079	0.95	0.02	0.05
2052	ENSMUSG00000044560	2	1076	ENSMUSG00000074957	2	1074	0.815	0.11	0.47
2052	ENSMUSG00000068641	2	1073	ENSMUSG00000074958	2	1072	0.88	0.06	0.16	0.175676
2052	ENSMUSG00000068641	2	1073	ENSMUSG00000074959	2	1071	0.84	0.07	0.34	0.504132
2052	ENSMUSG00000074959	2	1071	ENSMUSG00000074960	2	1070	0.83	0.07	0.34	0
2052	ENSMUSG00000068644	2	1060	ENSMUSG00000074964	2	1061	0.92	0.03	0.15
2052	ENSMUSG00000063844	2	1055	ENSMUSG00000074966	2	1054	0.75	0.15	0.51	0.0566038
571	ENSMUSG00000070781	2	1015	ENSMUSG00000074994	2	1016	0	1.48	2.71
931	ENSMUSG00000048810	16	536	ENSMUSG00000074995	16	535	0.755	0.13	0.5
931	ENSMUSG00000074995	16	535	ENSMUSG00000074996	16	534	0.94	0.02	0.03
112	ENSMUSG00000058537	10	297	ENSMUSG00000075045	10	299	0.62	0.14	0.14
233	ENSMUSG00000075063	2	909	ENSMUSG00000075061	2	911	0.875	0.06	0.17
233	ENSMUSG00000075062	2	910	ENSMUSG00000075063	2	909	0.905	0.04	0.1
233	ENSMUSG00000075065	2	907	ENSMUSG00000075066	2	906	0.805	0.1	0.34
2623	ENSMUSG00000059910	2	903	ENSMUSG00000075067	2	905	0.95	0.02	0.09
1986	ENSMUSG00000075069	2	902	ENSMUSG00000075068	2	904	0.775	0.12	0.5	0
1986	ENSMUSG00000075078	2	887	ENSMUSG00000075076	2	889	0.96	0.01	0.07
1986	ENSMUSG00000075075	2	890	ENSMUSG00000075077	2	888	0.94	0.03	0.15
1986	ENSMUSG00000075076	2	889	ENSMUSG00000075077	2	888	0.775	0.13	0.57
1986	ENSMUSG00000075077	2	888	ENSMUSG00000075079	2	886	0.94	0.02	0.07
1986	ENSMUSG00000075078	2	887	ENSMUSG00000075080	2	885	0.935	0.02	0.05
1986	ENSMUSG00000075083	2	882	ENSMUSG00000075082	2	883	0.79	0.1	0.48
1986	ENSMUSG00000075085	2	880	ENSMUSG00000075084	2	881	0.92	0.03	0.16	0.182609
1986	ENSMUSG00000075089	2	876	ENSMUSG00000075088	2	877	0.745	0.14	1.32	0
1986	ENSMUSG00000075087	2	878	ENSMUSG00000075089	2	876	0.79	0.11	0.67	0
1986	ENSMUSG00000075088	2	877	ENSMUSG00000075090	2	875	0.73	0.16	1.33	0
426	ENSMUSG00000075097	2	868	ENSMUSG00000075096	2	869	0.85	0.06	0.21
426	ENSMUSG00000075098	2	867	ENSMUSG00000075097	2	868	0.865	0.07	0.23
426	ENSMUSG00000075100	2	865	ENSMUSG00000075099	2	866	0.92	0.03	0.2
426	ENSMUSG00000075103	2	862	ENSMUSG00000075102	2	863	0.83	0.09	0.51
426	ENSMUSG00000075106	2	859	ENSMUSG00000075104	2	861	0.915	0.03	0.1
426	ENSMUSG00000075105	2	860	ENSMUSG00000075107	2	858	0.9	0.05	0.13
426	ENSMUSG00000075106	2	859	ENSMUSG00000075107	2	858	0.83	0.08	0.43
426	ENSMUSG00000075108	2	857	ENSMUSG00000075110	2	856	0.81	0.1	0.59	0
426	ENSMUSG00000048226	2	854	ENSMUSG00000075112	2	853	0.795	0.11	0.55
778	ENSMUSG00000075120	2	841	ENSMUSG00000075119	2	842	0.94	0.02	0.05	0.0117647
877	ENSMUSG00000075125	2	831	ENSMUSG00000075124	2	832	0.93	0.03	0.04
1044	ENSMUSG00000075127	2	829	ENSMUSG00000075126	2	830	0.675	0.21	1.46	0
319	ENSMUSG00000050023	2	826	ENSMUSG00000075128	2	827	0.63	0.25	1.88
319	ENSMUSG00000075133	2	824	ENSMUSG00000075134	2	822	0.94	0.02	0.09
319	ENSMUSG00000075137	2	819	ENSMUSG00000075139	2	818	0.905	0.05	0.19	0
319	ENSMUSG00000075139	2	818	ENSMUSG00000075140	2	817	0.68	0.23	1.63	0.125
319	ENSMUSG00000075143	2	812	ENSMUSG00000075144	2	811	0.755	0.13	0.67
1909	ENSMUSG00000075149	2	799	ENSMUSG00000075148	2	801	0.69	0.2	0.78
1909	ENSMUSG00000075149	2	799	ENSMUSG00000075150	2	798	0.75	0.16	0.93
1909	ENSMUSG00000075151	2	797	ENSMUSG00000075150	2	798	0.81	0.11	0.45
1909	ENSMUSG00000075155	2	793	ENSMUSG00000075154	2	794	0.93	0.03	0.19
2575	ENSMUSG00000075160	2	772	ENSMUSG00000075159	2	773	0.91	0.04	0.3	0.125
2575	ENSMUSG00000075163	2	770	ENSMUSG00000075161	2	771	0.86	0.08	0.31
3303	ENSMUSG00000070875	2	764	ENSMUSG00000075168	2	763	0.77	0.12	0.69	0.401639
3303	ENSMUSG00000075169	2	762	ENSMUSG00000075170	2	761	0.94	0.02	0.03	0.0243902
1952	ENSMUSG00000075178	2	749	ENSMUSG00000075177	2	751	0.96	0.01	0.05
1952	ENSMUSG00000079239	2	750	ENSMUSG00000075178	2	749	0.97
1952	ENSMUSG00000060742	2	747	ENSMUSG00000075179	2	748	0.79	0.11	0.46
1952	ENSMUSG00000075194	2	733	ENSMUSG00000075193	2	734	0.98	0.0077	0.02
1952	ENSMUSG00000075196	2	731	ENSMUSG00000075197	2	730	0.675	0.2	1.29	0
1952	ENSMUSG00000075202	2	725	ENSMUSG00000075200	2	727	0.585	0.32	1.6
1952	ENSMUSG00000075199	2	728	ENSMUSG00000075200	2	727	0.845	0.08	0.56
1952	ENSMUSG00000075202	2	725	ENSMUSG00000075203	2	724	0.86	0.08	0.32
1952	ENSMUSG00000075203	2	724	ENSMUSG00000075204	2	723	0.91	0.03	0.09
1078	ENSMUSG00000059379	2	702	ENSMUSG00000075210	2	700	0.77	0.13	1.14	0
1271	ENSMUSG00000075214	2	695	ENSMUSG00000075212	2	696	0.94	0.02	0.03	0
728	ENSMUSG00000075219	2	689	ENSMUSG00000075218	2	690	0.84	0.08	0.22
728	ENSMUSG00000075219	2	689	ENSMUSG00000075220	2	688	0.81	0.1	0.4
728	ENSMUSG00000075223	2	685	ENSMUSG00000075221	2	687	0.78	0.12	0.82	0.301887
728	ENSMUSG00000075222	2	686	ENSMUSG00000075223	2	685	0.97	0.01	0.07	0.15493
745	ENSMUSG00000075239	2	654	ENSMUSG00000075238	2	655	1	0	0
2510	ENSMUSG00000035500	16	339	ENSMUSG00000075254	16	340	0.11	1.61	2.11	1
3418	ENSMUSG00000075271	2	614	ENSMUSG00000075272	2	613	0.94	0.03	0.1
3418	ENSMUSG00000075271	2	614	ENSMUSG00000075273	2	612	0.94	0.03	0.11	0
1529	ENSMUSG00000053219	10	104	ENSMUSG00000075297	10	105	0.22
2626	ENSMUSG00000034810	2	527	ENSMUSG00000075316	2	526	0.46	0.35	1.49	0.0737705
2626	ENSMUSG00000057182	2	519	ENSMUSG00000075318	2	520	0.85	0.1	0.65
2139	ENSMUSG00000080247	2	419	ENSMUSG00000075378	2	421	0.855
2139	ENSMUSG00000079863	2	420	ENSMUSG00000075379	2	418	0.835
505	ENSMUSG00000075382	2	413	ENSMUSG00000075383	2	411	0.855	0.06	0.24
505	ENSMUSG00000050015	2	410	ENSMUSG00000075384	2	409	0.69	0.19	0.96	0
505	ENSMUSG00000061305	2	402	ENSMUSG00000075387	2	401	0.85	0.08	0.32	0.177966
1133	ENSMUSG00000043881	14	792	ENSMUSG00000075502	14	793	0.655	0.09	0.2
3484	ENSMUSG00000075551	5	1304	ENSMUSG00000075552	5	1303	1	0	0.0054
793	ENSMUSG00000017588	11	1236	ENSMUSG00000075570	11	1235	0.67	0.16	4.08	0.230769
1528	ENSMUSG00000075574	14	629	ENSMUSG00000075573	14	630	0.345	0.8	3.25
3297	ENSMUSG00000047153	14	545	ENSMUSG00000075592	14	543	0.11	1.68	2.21
1462	ENSMUSG00000075598	5	1172	ENSMUSG00000075599	5	1171	1	0	0
758	ENSMUSG00000075611	11	1100	ENSMUSG00000075610	11	1101	0.57	0.19	0.33
1719	ENSMUSG00000078641	4	519	ENSMUSG00000076440	4	520	0.89	0.05	0.05
1719	ENSMUSG00000079859	4	512	ENSMUSG00000078070	4	514	0.99	0	0
1719	ENSMUSG00000078069	4	515	ENSMUSG00000078070	4	514	1	0	0.0084
3286	ENSMUSG00000075006	2	1005	ENSMUSG00000078091	2	1004	0.78	0.07	0.09
1060	ENSMUSG00000079978	16	234	ENSMUSG00000078100	16	233	0.83	0.05	0.07
1760	ENSMUSG00000069718	11	1260	ENSMUSG00000078130	11	1259	0.695	0.08	0.58
1760	ENSMUSG00000075567	11	1249	ENSMUSG00000078131	11	1250	0.795	0.05	0.46
3158	ENSMUSG00000047564	11	1247	ENSMUSG00000078132	11	1246	0.585	0.21	1.49
3467	ENSMUSG00000051956	6	74	ENSMUSG00000078179	6	75	0.495			1
2757	ENSMUSG00000078186	5	831	ENSMUSG00000078187	5	829	0.93	0.03	0.03
1022	ENSMUSG00000078222	X	2	ENSMUSG00000078220	X	4	0.99	0.0009	0.0027
552	ENSMUSG00000070334	11	1291	ENSMUSG00000078256	11	1292	0.8	0.08	0.13
1760	ENSMUSG00000078258	11	1285	ENSMUSG00000078257	11	1286	0.52	0.33	0.65
1760	ENSMUSG00000078260	11	1282	ENSMUSG00000078259	11	1283	0.885	0.0055	0.01
1760	ENSMUSG00000078262	11	1280	ENSMUSG00000078261	11	1281	0.635	0.07	0.38
1760	ENSMUSG00000078265	11	1276	ENSMUSG00000078264	11	1277	0.675	0.19	0.37
1760	ENSMUSG00000078266	11	1275	ENSMUSG00000078267	11	1274	0.825	0.08	0.27
1760	ENSMUSG00000078270	11	1271	ENSMUSG00000078268	11	1273	0.96	0.01	0.07
1760	ENSMUSG00000078274	11	1267	ENSMUSG00000078272	11	1269	0.87	0.04	0.11
1760	ENSMUSG00000078277	11	1264	ENSMUSG00000078278	11	1263	0.78	0.02	0.05
1760	ENSMUSG00000078276	11	1265	ENSMUSG00000078278	11	1263	0.715	0.01	0.04
3143	ENSMUSG00000059382	6	1072	ENSMUSG00000078280	6	1074	0.325	0.78	1.67
1022	ENSMUSG00000078336	X	183	ENSMUSG00000078335	X	184	0.99
1572	ENSMUSG00000078337	X	114	ENSMUSG00000078339	X	112	1
1817	ENSMUSG00000078366	4	2	ENSMUSG00000078367	4	1	0.97	0.01	0.0033
343	ENSMUSG00000075171	2	760	ENSMUSG00000078420	2	758	0.925	0.02	0.12
1846	ENSMUSG00000038122	10	285	ENSMUSG00000078446	10	287	0	1.38	2.87
1529	ENSMUSG00000053219	10	104	ENSMUSG00000078452	10	106	0.755	0.03	0.0083
2961	ENSMUSG00000062518	4	1254	ENSMUSG00000078495	4	1255	0.74	0.04	0.12
2496	ENSMUSG00000065999	4	1252	ENSMUSG00000078496	4	1250	0.595
3423	ENSMUSG00000041735	4	1228	ENSMUSG00000078504	4	1229	0.685	0.19	0.45
3423	ENSMUSG00000070609	4	1226	ENSMUSG00000078505	4	1227	0.66	0.26	0.65
3423	ENSMUSG00000028593	4	1224	ENSMUSG00000078506	4	1225	0.61	0.26	1.3
3423	ENSMUSG00000070609	4	1226	ENSMUSG00000078506	4	1225	0.6	0.26	0.92
3423	ENSMUSG00000028593	4	1224	ENSMUSG00000078507	4	1223	0.49	0.47	1.59
1933	ENSMUSG00000070616	4	1197	ENSMUSG00000078514	4	1196	0.98
742	ENSMUSG00000073764	4	831	ENSMUSG00000078576	4	832	0.82	0.08	0.07
3484	ENSMUSG00000028715	4	698	ENSMUSG00000078597	4	696	0.72	0.15	1.14
514	ENSMUSG00000034359	4	682	ENSMUSG00000078598	4	684	0.615	0.13	0.28
2956	ENSMUSG00000057596	7	1440	ENSMUSG00000078616	7	1438	0.72	0.13	0.24	0.192308
960	ENSMUSG00000073940	7	1404	ENSMUSG00000078621	7	1406	0.6	0.25	0.83
1745	ENSMUSG00000078663	4	453	ENSMUSG00000078661	4	455	1	0	0
1745	ENSMUSG00000078661	4	455	ENSMUSG00000078662	4	454	0.99	0.0013	0
185	ENSMUSG00000027942	3	475	ENSMUSG00000078667	3	476	0.13			0
1416	ENSMUSG00000066154	4	403	ENSMUSG00000078672	4	402	0.765	0.14	0.15
1416	ENSMUSG00000058523	4	401	ENSMUSG00000078672	4	402	0.825	0.08	0.12
1416	ENSMUSG00000078673	4	399	ENSMUSG00000078675	4	397	0.94
1416	ENSMUSG00000078674	4	398	ENSMUSG00000078675	4	397	0.995
2706	ENSMUSG00000040573	3	431	ENSMUSG00000078682	3	430	0.76
1416	ENSMUSG00000078686	4	386	ENSMUSG00000078687	4	385	0.98	0.0073	0.01
1416	ENSMUSG00000041333	4	380	ENSMUSG00000078689	4	381	0.84	0.07	0.1
966	ENSMUSG00000041423	3	413	ENSMUSG00000078691	3	411	0.69
2336	ENSMUSG00000067173	7	958	ENSMUSG00000078698	7	957	0.755	0.14	0.08	0.0104167
2336	ENSMUSG00000039854	7	956	ENSMUSG00000078698	7	957	0.705	0.18	0.22
1014	ENSMUSG00000051000	3	363	ENSMUSG00000078704	3	364	0.1	1.22	3.78
1053	ENSMUSG00000035539	4	280	ENSMUSG00000078709	4	281	0.055
316	ENSMUSG00000048312	7	747	ENSMUSG00000078737	7	748	0.94
253	ENSMUSG00000078759	7	682	ENSMUSG00000078760	7	681	0.96	0.02	0.09
1192	ENSMUSG00000044138	3	39	ENSMUSG00000078781	3	40	0.93	0.01	0.01
2105	ENSMUSG00000052974	7	498	ENSMUSG00000078787	7	499	0.49	0.39	1.72	0.409836
1308	ENSMUSG00000078799	7	192	ENSMUSG00000078798	7	194	0.93
2312	ENSMUSG00000074378	7	190	ENSMUSG00000078800	7	191	0.32	0.9	1.23
428	ENSMUSG00000053338	7	9	ENSMUSG00000078814	7	10	0.4	0.48	1.08
9	ENSMUSG00000069874	11	436	ENSMUSG00000078853	11	435	0.49	0.36	0.54
716	ENSMUSG00000078881	2	1862	ENSMUSG00000078880	2	1864	1
716	ENSMUSG00000078881	2	1862	ENSMUSG00000078883	2	1861	1
3270	ENSMUSG00000074571	2	1793	ENSMUSG00000078912	2	1794	0.47	0.28	0.93
3235	ENSMUSG00000078921	11	289	ENSMUSG00000078920	11	290	0.385	0.53	1.29	0.313433
1660	ENSMUSG00000046974	11	271	ENSMUSG00000078924	11	270	0.565	0.3	0.51	0.0714286
2002	ENSMUSG00000074594	2	1721	ENSMUSG00000078940	2	1723	0.405
1467	ENSMUSG00000057400	8	736	ENSMUSG00000078964	8	735	0.84	0.08	0.14
1467	ENSMUSG00000056973	8	737	ENSMUSG00000078964	8	735	0.69	0.17	0.52
1119	ENSMUSG00000080184	12	729	ENSMUSG00000078985	12	730	0.85	0.09	0.22
631	ENSMUSG00000079006	2	1482	ENSMUSG00000079005	2	1483	1	0	0
298	ENSMUSG00000058207	12	611	ENSMUSG00000079012	12	612	0.81	0.05	0.05	0
298	ENSMUSG00000066366	12	596	ENSMUSG00000079015	12	597	0.96	0.02	0.0082
1236	ENSMUSG00000022584	15	299	ENSMUSG00000079018	15	298	0.94	0.02	0.01
823	ENSMUSG00000071217	12	508	ENSMUSG00000079031	12	510	1
576	ENSMUSG00000057924	8	450	ENSMUSG00000079038	8	449	0.46	0.24	0.13
805	ENSMUSG00000074285	8	439	ENSMUSG00000079041	8	438	0.655	0.22	0.58
782	ENSMUSG00000053490	8	421	ENSMUSG00000079042	8	422	0.35	0.61	1.29	0.130435
298	ENSMUSG00000044734	13	278	ENSMUSG00000079049	13	279	0.795	0.17	0.34
361	ENSMUSG00000080062	8	381	ENSMUSG00000079052	8	382	0.99	0.0023	0
2416	ENSMUSG00000048516	8	326	ENSMUSG00000079058	8	328	0.81	0.08	0.15
2416	ENSMUSG00000050190	8	327	ENSMUSG00000079058	8	328	0.855	0.04	0.07
2456	ENSMUSG00000027219	2	1227	ENSMUSG00000079071	2	1228	0.91	0.05	0.06
2509	ENSMUSG00000079089	5	1319	ENSMUSG00000079090	5	1318	0.99
2509	ENSMUSG00000079089	5	1319	ENSMUSG00000079091	5	1317	0.99	0.0045	0.008
2509	ENSMUSG00000079094	5	1314	ENSMUSG00000079093	5	1315	0.975	0.02	0.01
1462	ENSMUSG00000075598	5	1172	ENSMUSG00000079156	5	1173	0.96	0.008	0.0091
596	ENSMUSG00000073168	12	105	ENSMUSG00000079159	12	107	1
3171	ENSMUSG00000051906	8	27	ENSMUSG00000079168	8	28	0.68	0.17	0.36
187	ENSMUSG00000050545	12	21	ENSMUSG00000079177	12	20	0.265			0
153	ENSMUSG00000015437	14	563	ENSMUSG00000079186	14	562	0.65	0.12	0.3	0
745	ENSMUSG00000079248	2	658	ENSMUSG00000079249	2	657	1
745	ENSMUSG00000079248	2	658	ENSMUSG00000079250	2	659	1
2654	ENSMUSG00000033033	19	675	ENSMUSG00000079258	19	676	0.225	0.88	3.49
151	ENSMUSG00000063975	6	1155	ENSMUSG00000079262	6	1154	0.75	0.13	0.29	0.0540541
151	ENSMUSG00000063975	6	1155	ENSMUSG00000079263	6	1153	0.78	0.11	0.3
2064	ENSMUSG00000079265	14	339	ENSMUSG00000079266	14	337	0.95	0.01	0.04
1222	ENSMUSG00000030325	6	1008	ENSMUSG00000079298	6	1009	0.725	0.12	0.17
2259	ENSMUSG00000079344	19	482	ENSMUSG00000079342	19	484	0.735	0.11	0.21
380	ENSMUSG00000038521	6	924	ENSMUSG00000079343	6	925	0.92	0.02	0.08
2259	ENSMUSG00000024766	19	483	ENSMUSG00000079344	19	482	0.875	0.02	0.07	0.14
1598	ENSMUSG00000032572	9	1003	ENSMUSG00000079347	9	1004	0.165	1.07	2.04
3017	ENSMUSG00000059539	X	917	ENSMUSG00000079349	X	916	0.95	0.02	0.03
3017	ENSMUSG00000079349	X	916	ENSMUSG00000079350	X	914	0.95	0.01	0.04
2170	ENSMUSG00000067208	X	905	ENSMUSG00000079352	X	907	0.99	0.002	0
3015	ENSMUSG00000034438	5	689	ENSMUSG00000079363	5	691	0.835	0.04	0.12
2064	ENSMUSG00000079373	14	36	ENSMUSG00000079375	14	34	1
139	ENSMUSG00000024677	19	281	ENSMUSG00000079419	19	280	0.64	0.15	0.19	0.730159
157	ENSMUSG00000035778	2	386	ENSMUSG00000079421	2	385	0.445			0
1364	ENSMUSG00000036500	1	530	ENSMUSG00000079440	1	529	0.775	0.12	0.67	0
2771	ENSMUSG00000071701	X	720	ENSMUSG00000079450	X	718	0.955	0.0022	0
1352	ENSMUSG00000030004	6	595	ENSMUSG00000079494	6	594	0.68	0.2	0.31	0.454545
1352	ENSMUSG00000051262	6	592	ENSMUSG00000079495	6	593	0.965	0.0042	0.005
3018	ENSMUSG00000035387	X	538	ENSMUSG00000079513	X	537	0.72	0.14	0.26
2366	ENSMUSG00000067679	X	510	ENSMUSG00000079519	X	511	0.99	0.0033	0
2366	ENSMUSG00000067684	X	508	ENSMUSG00000079521	X	509	0.81	0.13	0.11
2290	ENSMUSG00000062061	2	193	ENSMUSG00000079539	2	195	0.58	0.36	0.93	0.333333
3136	ENSMUSG00000037548	17	516	ENSMUSG00000079547	17	517	0.66	0.03	0.06
444	ENSMUSG00000079577	X	385	ENSMUSG00000079578	X	384	1
1734	ENSMUSG00000079590	X	341	ENSMUSG00000079591	X	340	1
3323	ENSMUSG00000071561	16	374	ENSMUSG00000079594	16	373	0.915	0.04	0.04
242	ENSMUSG00000079618	X	269	ENSMUSG00000079619	X	268	0.9	0.04	0.05
770	ENSMUSG00000079627	X	248	ENSMUSG00000079628	X	246	0.495	0.36	0.51
2457	ENSMUSG00000036395	9	217	ENSMUSG00000079644	9	219	0.455	0.46	1.35
224	ENSMUSG00000079650	X	193	ENSMUSG00000079649	X	195	0.99	0.002	0.0048
1734	ENSMUSG00000073267	X	170	ENSMUSG00000079655	X	172	0.975	0	0
1998	ENSMUSG00000071816	X	77	ENSMUSG00000079697	X	79	0.895	0.05	0.11
1998	ENSMUSG00000068219	X	68	ENSMUSG00000079705	X	70	0.94	0.01	0.04
2715	ENSMUSG00000073455	17	107	ENSMUSG00000079709	17	105	0.99
2412	ENSMUSG00000036648	17	106	ENSMUSG00000079710	17	104	0.87
1462	ENSMUSG00000060417	17	92	ENSMUSG00000079711	17	93	0.99	0.0039	0.0059
3520	ENSMUSG00000074564	9	4	ENSMUSG00000079720	9	2	0.91	0.03	0.05
1212	ENSMUSG00000072925	X	860	ENSMUSG00000079843	X	862	1
3535	ENSMUSG00000031304	X	608	ENSMUSG00000079846	X	607	0.09
2134	ENSMUSG00000072955	X	795	ENSMUSG00000079851	X	794	0.75
1858	ENSMUSG00000080263	5	565	ENSMUSG00000079861	5	566	1
2346	ENSMUSG00000079909	1	550	ENSMUSG00000079862	1	549	1
245	ENSMUSG00000046650	19	314	ENSMUSG00000079877	19	313	0.625	0.26	1.39
1350	ENSMUSG00000057617	10	1021	ENSMUSG00000079883	10	1019	0.72	0.01	0.1
522	ENSMUSG00000072707	14	92	ENSMUSG00000079927	14	94	0.63	0.27	1.5
359	ENSMUSG00000079930	10	698	ENSMUSG00000079931	10	697	0.785	0.11	0.21
359	ENSMUSG00000079933	10	688	ENSMUSG00000079934	10	687	0.905	0.04	0.05
1322	ENSMUSG00000079948	3	267	ENSMUSG00000079949	3	265	1	0	0.01
1322	ENSMUSG00000079951	3	262	ENSMUSG00000079952	3	260	0.95	0.02	0.05
2460	ENSMUSG00000079967	6	336	ENSMUSG00000079969	6	335	0.99	0.0013	0.01
1572	ENSMUSG00000079977	Y	11	ENSMUSG00000079975	Y	13	1
1346	ENSMUSG00000079982	17	873	ENSMUSG00000079981	17	875	0.9	0.04	0.06
986	ENSMUSG00000074424	3	571	ENSMUSG00000080010	3	572	0.835	0.07	0.06
986	ENSMUSG00000074424	3	571	ENSMUSG00000080011	3	570	0.9	0.07	0.06
1247	ENSMUSG00000072295	1	306	ENSMUSG00000080019	1	305	0.095			0.0315789
3017	ENSMUSG00000080026	X	397	ENSMUSG00000080024	X	399	0.8	0.0059	0.0054
2902	ENSMUSG00000080040	6	916	ENSMUSG00000080038	6	917	0.87	0.07	0.11
1202	ENSMUSG00000080055	X	640	ENSMUSG00000080056	X	639	1
361	ENSMUSG00000080064	8	379	ENSMUSG00000080063	8	380	1	0.0051	0.0079
588	ENSMUSG00000080067	8	296	ENSMUSG00000080066	8	297	0.96	0.01	0.01
2771	ENSMUSG00000079525	X	501	ENSMUSG00000080070	X	503	0.5	0.43	0.73
224	ENSMUSG00000080072	X	485	ENSMUSG00000080073	X	483	1
310	ENSMUSG00000080099	7	378	ENSMUSG00000080100	7	377	0.98	0.0078	0.02
1178	ENSMUSG00000080122	10	219	ENSMUSG00000080123	10	218	0.11
1308	ENSMUSG00000069668	10	174	ENSMUSG00000080135	10	173	0.835	0.07	0.12	0.0833333
640	ENSMUSG00000080146	7	1173	ENSMUSG00000080147	7	1171	0.82	0	0
815	ENSMUSG00000080160	7	767	ENSMUSG00000080161	7	765	1
1960	ENSMUSG00000079866	7	558	ENSMUSG00000080171	7	557	1
1119	ENSMUSG00000080185	12	728	ENSMUSG00000080184	12	729	0.99
1255	ENSMUSG00000079864	8	883	ENSMUSG00000080204	8	882	1
3494	ENSMUSG00000080211	12	88	ENSMUSG00000080212	12	86	0.76	0.03	0.13
978	ENSMUSG00000051081	1	1021	ENSMUSG00000080240	1	1020	0.665	0.17	0.6	0.025641
2211	ENSMUSG00000025019	19	567	ENSMUSG00000080244	19	568	0.095
2139	ENSMUSG00000079863	2	420	ENSMUSG00000080247	2	419	1
3359	ENSMUSG00000080257	6	910	ENSMUSG00000080258	6	909	0.835	0.06	0.17
2536	ENSMUSG00000080260	19	225	ENSMUSG00000080259	19	227	1
711	ENSMUSG00000079865	19	60	ENSMUSG00000080270	19	59	1
531	ENSMUSG00000067855	5	47	ENSMUSG00000080294	5	48	0.74	0.06	0.03
2169	ENSMUSG00000080310	17	187	ENSMUSG00000080309	17	188	0.94	0.02	0.03
640	ENSMUSG00000079698	17	138	ENSMUSG00000080315	17	136	0.775
