# Supplementary material for: Comparing the retention mechanisms of tandem duplicates and retrogenes in human and mouse genomes
Source: Genet Sel Evol. 2010 Jun 28;42(1):24. doi: 10.1186/1297-9686-42-24 (PMC2902415; doi:10.1186/1297-9686-42-24)
Supplement: Additional file 3 — Human retrogenes. [file 1297-9686-42-24-S3.XLS]

## Sheet: Human_retro_rst
Additional file 3 - Human retrogenes
a. Automatically assigned by our programme
b. Number of exons of the gene
c. Sequence similarity as measured by the average amino acid identity
d. Expression similarity as measured by s/(s+d)
NA: data unavailable in database
Familya	Gene1	Chr1	Exon1b	Gene2	Chr2	Exon2	SeqSimc	dN	dS	ExpSimd
193	ENSG00000011052	17	9	ENSG00000123009	12	1	0.705
920	ENSG00000036565	8	16	ENSG00000187714	10	1	0.35	0.65	2.4
152	ENSG00000043591	10	1	ENSG00000188778	8	2	0.465	0.35	4.09
3304	ENSG00000064835	3	6	ENSG00000196767	X	1	0.29	0.73	4.08	0
1369	ENSG00000065150	13	29	ENSG00000137040	9	1	0.78	0.11	0.74	0.496599
1089	ENSG00000070423	19	10	ENSG00000185036	17	1	0.54	0.05	0.37
1445	ENSG00000070756	8	15	ENSG00000198526	2	1	0.545	0.12	0.15
48	ENSG00000071655	19	7	ENSG00000170948	19	1	0.365	0.46	3.64
1481	ENSG00000072062	19	10	ENSG00000165059	9	1	0.82	0.07	1.46	0.0597015
1456	ENSG00000075624	7	6	ENSG00000169067	5	1	0.91	0.03	3.73
1456	ENSG00000075624	7	6	ENSG00000123165	X	1	0.475	0.43	3.02
1456	ENSG00000075624	7	6	ENSG00000148156	9	1	0.42	0.43	3.45
1331	ENSG00000080007	6	17	ENSG00000184735	X	1	0.595	0.26	1.06
795	ENSG00000082996	3	11	ENSG00000105428	19	1	0.31	0.64	4.15	0.0322581
2329	ENSG00000083099	6	3	ENSG00000205748	16	1	0.79	0.12	0.22
3224	ENSG00000083750	X	11	ENSG00000155876	9	1	0.9	0.01	1.3	0.0305344
2620	ENSG00000085276	3	17	ENSG00000108452	17	1	0.23
1150	ENSG00000088986	12	3	ENSG00000205579	14	1	0.91	0.03	0.07
2526	ENSG00000090060	14	22	ENSG00000218823	7	1	0.78	0.08	0.54
1221	ENSG00000092067	14	2	ENSG00000172216	20	1	0.325	0.52	3.69	0.0130719
876	ENSG00000092841	12	7	ENSG00000178363	10	1	0.44	0.48	2.92
2572	ENSG00000101811	X	14	ENSG00000177613	10	1	0.715	0.12	0.63	0.0736842
1850	ENSG00000101882	X	9	ENSG00000189134	6	1	0.58	0.23	1.19
385	ENSG00000101966	X	7	ENSG00000180152	19	1	0.59	0.11	0.27
385	ENSG00000101966	X	7	ENSG00000163098	2	1	0.525	0.05	0.11
375	ENSG00000102069	X	1	ENSG00000177889	12	4	0.915	0.02	0.04
946	ENSG00000102128	X	1	ENSG00000141542	17	6	0.88	0.04	0.42	0
1290	ENSG00000102144	X	11	ENSG00000170950	6	1	0.87	0.06	0.58	0.163399
2644	ENSG00000102387	X	13	ENSG00000178913	5	1	0.525	0.26	0.94	0.0151515
1919	ENSG00000102743	13	7	ENSG00000120329	5	1	0.85	0.07	0.33
2620	ENSG00000102974	16	12	ENSG00000184635	19	1	0.2	0.5	3.02
3146	ENSG00000103342	16	15	ENSG00000189369	X	1	0.795	0.06	0.41	0.157895
1568	ENSG00000105640	19	5	ENSG00000217644	1	1	0.81	0.08	0.24
1568	ENSG00000105640	19	5	ENSG00000212695	9	1	0.85	0.01	0.2	1
3000	ENSG00000105988	10	1	ENSG00000145912	5	4	0.96	0.01	0.04
1921	ENSG00000105993	7	10	ENSG00000172404	22	1	0.54	0.33	0.91
354	ENSG00000106723	9	9	ENSG00000186767	X	1	0.71	0.15	1.58
1163	ENSG00000108298	17	6	ENSG00000218227	5	1	0.92	0.03	0.01
945	ENSG00000108518	17	3	ENSG00000196570	5	1	0.425	0.59	3.29
3205	ENSG00000111432	12	1	ENSG00000174804	11	2	0.47	0.36	4.2	0.151515
969	ENSG00000112218	6	2	ENSG00000135973	2	1	0.485	0.39	4.18	0
2343	ENSG00000112273	6	1	ENSG00000143321	1	7	0.475	0.25	1.7
85	ENSG00000113712	5	11	ENSG00000180138	13	1	0.86	0.04	0.21
1455	ENSG00000114503	3	4	ENSG00000170935	X	1	0.645	0.21	1.23
941	ENSG00000115953	2	16	ENSG00000188386	9	1	0.49	0.1	1.22
2699	ENSG00000116489	1	10	ENSG00000177938	12	1	0.34	0.76	1.52
3444	ENSG00000118181	11	5	ENSG00000185641	11	1	0.975	0.0078	0.07
3223	ENSG00000118526	6	3	ENSG00000146618	7	1	0.245	0.72	3.15
641	ENSG00000118903	13	2	ENSG00000213003	8	1	0.595	0.11	0.17
1376	ENSG00000118976	12	1	ENSG00000101901	X	27	0.23	1.85	3.32
1314	ENSG00000119669	14	1	ENSG00000168264	1	2	0.425	0.37	4.31	0.867089
3040	ENSG00000119888	2	10	ENSG00000184292	1	1	0.435	0.46	4.06	0.365079
1470	ENSG00000120436	6	1	ENSG00000204882	8	2	0.225	0.8	3.89	0
547	ENSG00000122584	7	3	ENSG00000144227	2	1	0.61	0.29	3.82	0
904	ENSG00000122696	9	3	ENSG00000141437	18	1	0.95	0.01	0.03
2114	ENSG00000122728	9	1	ENSG00000147133	X	39	0.905	0.02	0.07
725	ENSG00000123569	X	10	ENSG00000203851	1	1	0.335	0.25	2.04
3426	ENSG00000123594	X	1	ENSG00000066427	14	12	0.68	0.15	0.54	0
2043	ENSG00000124097	20	1	ENSG00000189403	13	5	0.935	0.02	0.01
3127	ENSG00000124614	6	6	ENSG00000101278	20	1	0.83	0.07	0.12
3432	ENSG00000124693	6	1	ENSG00000203813	6	2	1	0	1.11
119	ENSG00000125255	13	6	ENSG00000205184	8	1	0.225
930	ENSG00000125522	20	1	ENSG00000162009	16	2	0.37	0.47	1.41
3001	ENSG00000125910	19	1	ENSG00000188822	1	2	0.225	0.93	4.08	0.0483871
3001	ENSG00000125910	19	1	ENSG00000180739	19	3	0.37	0.53	3.9
2812	ENSG00000125977	20	9	ENSG00000128692	2	1	0.97	0.008	0.01
886	ENSG00000126457	19	11	ENSG00000198890	1	1	0.3	0.64	3.82
2620	ENSG00000126804	14	4	ENSG00000184635	19	1	0.195	0.69	3.04
2620	ENSG00000127152	14	4	ENSG00000184635	19	1	0.22	0.71	2.91
16	ENSG00000128989	15	3	ENSG00000177261	2	1	0.555	0.28	4.38
1575	ENSG00000129873	Y	1	ENSG00000172352	Y	2	0.95	0.0081	0.01
2566	ENSG00000130255	19	4	ENSG00000169253	9	1	0.9	0.07	0.03
335	ENSG00000130487	22	1	ENSG00000187961	1	12	0.17	0.93	4.23
3432	ENSG00000132475	17	4	ENSG00000188375	12	1	0.955	0.02	0.06
930	ENSG00000132671	20	1	ENSG00000116329	1	3	0.375	0.43	1.86
930	ENSG00000132671	20	1	ENSG00000162009	16	2	0.465	0.29	1.01
3304	ENSG00000132680	1	14	ENSG00000184486	6	1	0.085			0
2069	ENSG00000133135	X	7	ENSG00000188050	7	1	0.42	0.36	2.09
3111	ENSG00000133136	X	1	ENSG00000174021	1	4	0.94	0.03	0.03
1943	ENSG00000133606	7	8	ENSG00000179455	15	1	0.485	0.32	1.1	0
2599	ENSG00000135018	9	11	ENSG00000188021	X	1	0.77	0.1	1.41
1536	ENSG00000135312	6	1	ENSG00000179546	1	2	0.61	0.21	2.65
1536	ENSG00000135312	6	1	ENSG00000168830	6	3	0.455	0.34	3.82	0
797	ENSG00000135355	6	1	ENSG00000165474	13	2	0.325			0
293	ENSG00000136149	13	1	ENSG00000142541	19	8	0.97	0.01	0.06
922	ENSG00000136720	2	2	ENSG00000187952	1	1	0.98	0.0055	0.06
1383	ENSG00000136839	9	1	ENSG00000179443	9	2	0.655	0.23	1.48
3304	ENSG00000137709	11	13	ENSG00000196767	X	1	0.285	0.68	4.02	0
2511	ENSG00000138135	10	1	ENSG00000052802	4	6	0.215	0.95	3.63	0.363636
232	ENSG00000139239	12	1	ENSG00000188846	3	6	0.97	0.01	0.01
2227	ENSG00000140350	15	7	ENSG00000139223	12	1	0.665	0.06	0.07	0
3291	ENSG00000140988	16	7	ENSG00000197149	11	1	0.925	0.0043	0.04
955	ENSG00000141200	17	1	ENSG00000068796	5	21	0.535	0.37	4.59
904	ENSG00000141437	18	1	ENSG00000176274	X	2	0.295	0.79	2.91
1072	ENSG00000142507	17	6	ENSG00000129543	14	1	0.28
293	ENSG00000142541	19	8	ENSG00000177350	14	1	0.665	0.05	0.13
1391	ENSG00000143398	1	16	ENSG00000180764	10	1	0.595	0.03	0.06
2325	ENSG00000143412	1	14	ENSG00000216740	9	1	0.37	0.58	2.71
395	ENSG00000143761	1	5	ENSG00000179674	3	1	0.4	0.43	3.3	0
547	ENSG00000144227	2	1	ENSG00000182379	12	2	0.425	0.51	3.77
1296	ENSG00000144713	3	4	ENSG00000189145	X	1	0.835	0.07	0.2
1909	ENSG00000146006	5	1	ENSG00000162951	2	2	0.455	0.46	4.37
1309	ENSG00000146676	7	1	ENSG00000172733	8	2	0.44	0.33	3.82
1296	ENSG00000146677	7	1	ENSG00000144713	3	4	0.96	0.01	0.02
1383	ENSG00000148136	9	1	ENSG00000179443	9	2	0.66	0.23	1.4
2620	ENSG00000148516	10	9	ENSG00000184635	19	1	0.215	0.61	2.92
664	ENSG00000148672	10	13	ENSG00000182890	X	1	0.95	0.02	0.03
1868	ENSG00000148841	10	3	ENSG00000198885	2	1	0.285	0.76	4.37	0.278689
3351	ENSG00000151005	4	1	ENSG00000163931	3	14	0.66	0.26	2
3351	ENSG00000151005	4	1	ENSG00000007350	X	14	0.71	0.16	0.6
1445	ENSG00000151846	13	1	ENSG00000070756	8	15	0.915	0.03	0.08
395	ENSG00000152213	13	2	ENSG00000179674	3	1	0.415	0.55	3
876	ENSG00000153140	5	5	ENSG00000177143	18	1	0.52	0.31	3.51	0.0588235
3205	ENSG00000155760	2	1	ENSG00000104290	8	8	0.385	0.49	4.44	0.209677
136	ENSG00000156486	8	2	ENSG00000162975	2	1	0.33	0.49	3.74
3076	ENSG00000156504	X	11	ENSG00000187866	9	1	0.625	0.2	1.52
3146	ENSG00000156508	6	9	ENSG00000189369	X	1	0.305	0.65	1.27
2509	ENSG00000157576	15	1	ENSG00000197366	10	2	0.625	0.23	0.29
2509	ENSG00000157576	15	1	ENSG00000172186	18	2	0.905	0.02	0.07
3358	ENSG00000158406	6	2	ENSG00000198558	6	1	1	0	1.46	0
2620	ENSG00000160094	1	8	ENSG00000184635	19	1	0.225
886	ENSG00000160310	21	12	ENSG00000198890	1	1	0.305	0.65	4.01
411	ENSG00000160539	9	2	ENSG00000205808	9	1	0.45	0.37	3.71
827	ENSG00000162771	1	1	ENSG00000180219	12	2	0.4	0.29	1.01	0
827	ENSG00000162771	1	1	ENSG00000170613	5	2	0.465	0.39	0.66	0
2922	ENSG00000162783	1	1	ENSG00000177820	7	2	0.125	1.3	3.07
3320	ENSG00000163114	4	1	ENSG00000131828	X	12	0.85	0.08	0.68	0.057554
1376	ENSG00000164164	4	21	ENSG00000118976	12	1	0.62			0.243697
980	ENSG00000164924	8	7	ENSG00000175793	1	1	0.695	0.2	3.73	0.943038
3084	ENSG00000165188	9	4	ENSG00000178828	1	1	0.185	1.08	3.57
2974	ENSG00000165215	7	1	ENSG00000163347	3	4	0.47	0.4	3.67	0
1376	ENSG00000165312	10	1	ENSG00000068308	X	10	0.13	1.54	1.88	0.26087
2099	ENSG00000166473	16	43	ENSG00000130943	22	1	0.165	1.09	5.51
2844	ENSG00000166603	18	1	ENSG00000185231	18	2	0.435	0.43	3.08	0
2084	ENSG00000166823	15	2	ENSG00000151379	2	1	0.23	0.77	3.38	0
2620	ENSG00000167635	19	4	ENSG00000184635	19	1	0.37	0.29	1.7
382	ENSG00000167996	11	5	ENSG00000132446	X	1	0.65	0.19	3
382	ENSG00000167996	11	5	ENSG00000181867	5	1	0.69	0.25	3.7
867	ENSG00000168298	6	1	ENSG00000178804	3	5	0.245	0.9	2.33
3476	ENSG00000168301	3	3	ENSG00000213859	17	1	0.205	1.05	1.89
2888	ENSG00000168958	2	11	ENSG00000204915	X	1	0.53
1865	ENSG00000168992	2	2	ENSG00000187847	19	1	0.695	0.14	0.25	0.0677966
418	ENSG00000169047	2	2	ENSG00000133124	X	1	0.23	0.97	5.06	0.0338983
1809	ENSG00000169249	X	11	ENSG00000212643	5	1	0.915	0.02	0.08
1460	ENSG00000169564	2	1	ENSG00000197111	12	15	0.795	0.06	0.93	0.968153
1957	ENSG00000169676	4	1	ENSG00000184845	5	2	0.535	0.32	4.16	0.0191083
2609	ENSG00000169714	3	5	ENSG00000187969	X	1	0.57	0.29	1.33
3274	ENSG00000170619	8	2	ENSG00000173966	4	1	0.87	0.07	0.1
698	ENSG00000170632	7	7	ENSG00000178660	3	1	0.86	0.0037	0.0095
887	ENSG00000170748	11	1	ENSG00000147274	X	9	0.735	0.16	2.09
2091	ENSG00000170967	11	1	ENSG00000175352	11	7	0.175	1.03	3.74
727	ENSG00000171314	10	4	ENSG00000197041	12	1	0.99	0.0018	0.0051
1242	ENSG00000171989	15	1	ENSG00000166800	11	8	0.765	0.09	0.33
1221	ENSG00000172216	20	1	ENSG00000153879	19	2	0.215	0.65	99	0.279221
1471	ENSG00000172678	10	3	ENSG00000197437	1	1	0.475	0.37	3.52	0
2769	ENSG00000172974	2	1	ENSG00000078668	8	10	0.715	0.17	1.57	0.506329
2769	ENSG00000172974	2	1	ENSG00000165637	10	11	0.87	0	0.01
2769	ENSG00000172974	2	1	ENSG00000213585	5	9	0.73	0.16	1.62	0.993671
3106	ENSG00000173013	4	1	ENSG00000103021	16	9	0.14
2955	ENSG00000173281	8	2	ENSG00000132825	20	1	0.235	0.84	3.7
21	ENSG00000173431	14	1	ENSG00000169413	14	2	0.51	0.4	1.62
3111	ENSG00000174021	1	4	ENSG00000182625	15	1	0.5	0.43	2.96
1892	ENSG00000174145	4	1	ENSG00000188039	19	18	0.135	1.56	2.29	0
2035	ENSG00000174460	X	4	ENSG00000166707	X	1	0.83	0.08	0.23	0
1962	ENSG00000174595	7	1	ENSG00000129911	19	2	0.56	0.21	1.78	0
1462	ENSG00000174599	4	1	ENSG00000067167	8	11	0.685	0.17	0.41
1875	ENSG00000174748	3	4	ENSG00000212802	6	1	0.99	0.0024	0.01	0.974522
318	ENSG00000174912	3	1	ENSG00000169519	11	7	0.59	0.0092	0
1122	ENSG00000175333	15	2	ENSG00000212664	1	1	0.96	0.0078	0.01	0.0700637
196	ENSG00000175809	X	1	ENSG00000105879	7	6	0.485	0.29	0.31
368	ENSG00000176009	11	2	ENSG00000187855	12	1	0.33	0.63	3.46
2969	ENSG00000176022	1	1	ENSG00000162885	1	13	0.175	1.41	2.26
1022	ENSG00000176125	7	1	ENSG00000109775	4	12	0.26	0.84	3.53
2415	ENSG00000176261	1	7	ENSG00000172799	2	1	0.77
97	ENSG00000176294	14	1	ENSG00000183706	15	7	0.84	0.03	0.1
797	ENSG00000176857	5	1	ENSG00000152661	6	2	0.935	0.03	0.03
1718	ENSG00000176903	14	1	ENSG00000198883	X	2	0.4	0.48	1.43
1718	ENSG00000176903	14	1	ENSG00000183837	X	3	0.425	0.42	2
1718	ENSG00000176903	14	1	ENSG00000171362	8	3	0.465	0.4	1.47
1718	ENSG00000176903	14	1	ENSG00000165943	14	3	0.565	0.33	0.93
391	ENSG00000177047	9	1	ENSG00000147896	9	2	0.31	0.69	2.7
876	ENSG00000177143	18	1	ENSG00000147400	X	5	0.83	0.07	2.95	0.0434783
293	ENSG00000177350	14	1	ENSG00000090554	19	9	0.14	1.01	3.09
1606	ENSG00000177688	6	1	ENSG00000116030	2	6	0.34	0.48	1.39
762	ENSG00000177689	X	3	ENSG00000185115	15	1	0.345	0.61	2.07
2994	ENSG00000177710	8	1	ENSG00000168917	3	2	0.245	0.91	1.88
563	ENSG00000177732	20	1	ENSG00000129194	17	2	0.26	0.65	3.61	0.0357143
2384	ENSG00000178306	11	1	ENSG00000176547	11	2	0.575	0.24	1.09
876	ENSG00000178372	10	1	ENSG00000198668	14	6	0.49	0.37	2.86	0.0128205
2090	ENSG00000178397	7	2	ENSG00000176007	9	1	0.86	0.05	0.05
2369	ENSG00000178556	X	1	ENSG00000173207	1	3	0.94	0.02	0.06
2846	ENSG00000178919	9	1	ENSG00000160973	8	4	0.215	0.74	1.85	0
1536	ENSG00000179097	3	1	ENSG00000168830	6	3	0.55	0.24	2.19	0
1036	ENSG00000179300	X	2	ENSG00000187823	X	1	0.225	0.81	1.63
1383	ENSG00000179443	9	2	ENSG00000186943	9	1	0.66	0.2	1.26
2183	ENSG00000179918	16	1	ENSG00000086475	10	9	0.695	0.22	4.29	0.842857
385	ENSG00000180152	19	1	ENSG00000101197	20	7	0.285	0.95	2.31
2280	ENSG00000180346	4	1	ENSG00000183340	11	2	0.615	0.27	1.46
3145	ENSG00000180389	13	1	ENSG00000124172	20	3	0.92	0.03	0.04
1890	ENSG00000180432	3	1	ENSG00000172817	8	6	0.335	0.83	2.33
1890	ENSG00000180432	3	1	ENSG00000124212	20	10	0.4	0.57	2.52
1538	ENSG00000180549	9	2	ENSG00000196371	11	1	0.37	0.47	3.34	0.153846
2780	ENSG00000180573	6	2	ENSG00000196747	6	1	0.98	0.0085	0.93
2780	ENSG00000180573	6	2	ENSG00000164508	6	1	0.93	0.03	2.61
725	ENSG00000180596	6	2	ENSG00000196374	6	1	0.96	0.01	1.12	0
725	ENSG00000180596	6	2	ENSG00000185130	6	1	0.98	0.006	1.02	0
2088	ENSG00000180660	13	1	ENSG00000173212	1	7	0.24	0.93	2.63
1391	ENSG00000180764	10	1	ENSG00000159352	1	10	0.25
1687	ENSG00000180767	3	4	ENSG00000169105	15	1	0.315	0.6	3.92
1865	ENSG00000180770	3	1	ENSG00000184055	11	2	0.73	0.13	0.17	1
337	ENSG00000180909	11	1	ENSG00000181616	11	3	0.5	0.33	1.57	0.04
2576	ENSG00000181250	2	1	ENSG00000179820	19	3	0.695	0.1	0.35	0
2666	ENSG00000181458	3	8	ENSG00000203730	1	1	0.2	1.22	1.29
763	ENSG00000181963	11	2	ENSG00000167355	11	1	0.465	0.5	1.46
1906	ENSG00000181965	5	1	ENSG00000122859	10	2	0.38	0.48	3.64
1619	ENSG00000182103	11	1	ENSG00000140067	14	3	0.23	1.01	4.06
1036	ENSG00000182195	X	1	ENSG00000188636	22	2	0.24	0.72	3.26
1036	ENSG00000182195	X	1	ENSG00000179300	X	2	0.17	0.92	2.13
3230	ENSG00000182308	4	1	ENSG00000119599	14	14	0.685	0.13	0.3
3188	ENSG00000182356	22	2	ENSG00000217261	22	1	0.98	0.0084	0.0095
1575	ENSG00000182415	Y	1	ENSG00000153046	6	9	0.59	0.21	0.96	0
2780	ENSG00000182611	6	1	ENSG00000196176	6	3	0.73	0.1	3.29
2577	ENSG00000182749	1	2	ENSG00000188582	3	1	0.24	0.91	3.95
939	ENSG00000182759	8	1	ENSG00000204103	20	2	0.505	0.26	3.52
2022	ENSG00000182774	15	5	ENSG00000060303	6	1	0.88	0.06	0.11
762	ENSG00000182798	X	3	ENSG00000120289	X	1	0.515	0.31	0.6
519	ENSG00000182814	2	1	ENSG00000069509	X	5	0.505	0.36	2.46
3209	ENSG00000182854	15	2	ENSG00000176269	8	1	0.63	0.15	2.39
1928	ENSG00000183055	5	1	ENSG00000179083	X	4	0.795	0.12	0.6
1928	ENSG00000183055	5	1	ENSG00000197918	2	2	0.77	0.07	0.05
2757	ENSG00000183114	1	1	ENSG00000153823	2	4	0.155
220	ENSG00000183260	20	1	ENSG00000204427	6	20	0.485	0.31	4.2
337	ENSG00000183269	11	1	ENSG00000181616	11	3	0.55	0.38	1.75
608	ENSG00000183405	17	1	ENSG00000171863	2	7	0.98	0.0073	0.01
3404	ENSG00000183434	X	1	ENSG00000198176	13	12	0.735	0.13	0.21	0
439	ENSG00000183444	7	3	ENSG00000197004	4	1	0.89	0.04	0.06
439	ENSG00000183444	7	3	ENSG00000144039	2	1	0.96	0.01	0.09
439	ENSG00000183444	7	3	ENSG00000185074	9	1	0.95	0.02	0.03
3035	ENSG00000183600	17	1	ENSG00000159314	17	4	0.535	0.06	0.46
989	ENSG00000183695	11	2	ENSG00000130368	6	1	0.315	0.72	2.07
2846	ENSG00000183770	3	1	ENSG00000171956	15	2	0.26	0.72	3.79
1706	ENSG00000183813	3	2	ENSG00000121966	2	1	0.325	0.57	2.39	0
1456	ENSG00000184009	17	6	ENSG00000181786	19	1	0.38	0.47	3.23
1456	ENSG00000184009	17	6	ENSG00000184188	5	1	0.62	0.12	0.96
1204	ENSG00000184194	X	2	ENSG00000170837	3	1	0.52	0.29	4	0
1300	ENSG00000184203	3	6	ENSG00000102055	X	1	0.415	0.48	1	0.0070922
2780	ENSG00000184260	1	1	ENSG00000105968	7	5	0.61	0.38	2.24
1445	ENSG00000184388	X	1	ENSG00000070756	8	15	0.515	0.12	1.31
2227	ENSG00000184701	4	1	ENSG00000140350	15	7	0.82	0.06	0.04	0
2022	ENSG00000184779	15	5	ENSG00000197575	5	1	0.89	0.04	0.08
2780	ENSG00000184825	6	1	ENSG00000197409	6	2	0.87	0.0034	1.23
2780	ENSG00000184825	6	1	ENSG00000111332	12	2	0.83	0.03	2.44
1606	ENSG00000184900	21	4	ENSG00000177688	6	1	0.525	0.07	0.07
939	ENSG00000185022	22	3	ENSG00000196196	9	1	0.11	1.09	3.18
362	ENSG00000185041	5	1	ENSG00000064995	6	5	0.605	0.26	0.54
1235	ENSG00000185156	17	1	ENSG00000151690	2	8	0.16	1.25	2.04
1185	ENSG00000185220	1	3	ENSG00000182405	15	1	0.18	1.12	2.04	0.664286
1957	ENSG00000185321	1	2	ENSG00000169676	4	1	0.645	0.04	0.05
3275	ENSG00000185652	12	1	ENSG00000134259	1	3	0.415	0.5	3.8
3304	ENSG00000185668	1	1	ENSG00000204531	6	5	0.295	0.53	4
2384	ENSG00000185926	11	1	ENSG00000205046	11	2	0.6	0.31	1.26
1714	ENSG00000186150	1	1	ENSG00000102178	X	5	0.365	0.51	2.72
2136	ENSG00000186222	4	1	ENSG00000124243	20	6	0.265	0.64	3.29
2854	ENSG00000186223	11	1	ENSG00000160075	1	5	0.71	0.2	0.79
116	ENSG00000186603	1	1	ENSG00000158104	12	14	0.225	0.97	4.07
2846	ENSG00000186790	1	1	ENSG00000186766	10	2	0.27	0.64	3.9
3124	ENSG00000186921	7	1	ENSG00000177683	7	3	0.49	0.02	0.05
2005	ENSG00000186940	9	1	ENSG00000138869	22	4	0.565	0.34	1.4
2005	ENSG00000186940	9	1	ENSG00000106153	7	4	0.865	0.03	0.04
793	ENSG00000187109	12	16	ENSG00000186310	X	1	0.335	0.51	0.88	0.267516
793	ENSG00000187109	12	16	ENSG00000186462	X	1	0.405	0.43	1.3	0.394904
2711	ENSG00000187210	9	4	ENSG00000176928	5	1	0.39	0.66	4.18
941	ENSG00000187446	15	8	ENSG00000188386	9	1	0.375	0.56	2.93
1319	ENSG00000187486	11	1	ENSG00000162728	1	3	0.42	0.36	3.62
1717	ENSG00000187569	12	4	ENSG00000188831	14	1	0.98	0.0088	0.03
3076	ENSG00000187866	9	1	ENSG00000156500	X	7	0.31
3348	ENSG00000188419	X	15	ENSG00000203668	1	1	0.71	0.17	0.85
2839	ENSG00000188542	2	3	ENSG00000189037	X	1	0.27	0.9	3.48
2980	ENSG00000188573	5	1	ENSG00000105202	19	9	0.745	0.15	2.54
3270	ENSG00000188801	9	1	ENSG00000181315	6	4	0.99	0.0034	0
2365	ENSG00000188863	18	1	ENSG00000084463	12	12	0.515	0.08	0.06
2664	ENSG00000188985	18	2	ENSG00000168129	2	1	0.57	0.17	0.17
1109	ENSG00000188996	6	1	ENSG00000136273	7	8	0.48	0.41	1.38
1354	ENSG00000189030	1	1	ENSG00000134086	3	3	0.555	0.4	1.21
2839	ENSG00000189037	X	1	ENSG00000167065	22	3	0.655	0.16	1.29
205	ENSG00000189089	21	1	ENSG00000166532	12	8	0.9	0.03	0.05
1850	ENSG00000189134	6	1	ENSG00000130826	X	15	0.09
2537	ENSG00000189186	X	1	ENSG00000132716	1	14	0.65	0.21	0.39
2846	ENSG00000189299	X	1	ENSG00000176302	11	6	0.37	0.28	0.92
1301	ENSG00000189401	X	1	ENSG00000155100	8	7	0.51	0.37	3.97
1755	ENSG00000189431	11	4	ENSG00000198774	12	1	0.35	0.68	4.03
3291	ENSG00000196183	14	1	ENSG00000140988	16	7	0.935	0.02	0.12
649	ENSG00000196262	7	5	ENSG00000150276	13	1	0.85	0.06	0.15
649	ENSG00000196262	7	5	ENSG00000198618	21	1	1	0	0.02
649	ENSG00000196262	7	5	ENSG00000174408	13	1	0.8	0.09	0.22
649	ENSG00000196262	7	5	ENSG00000220343	3	1	0.85	0.06	0.17
3432	ENSG00000196285	2	1	ENSG00000132475	17	4	1	0.01	0	0.987179
3432	ENSG00000196285	2	1	ENSG00000163041	1	5	1	0.01	0
1552	ENSG00000196363	9	14	ENSG00000196981	3	1	0.845	0.04	2.1
1720	ENSG00000196400	9	1	ENSG00000219503	2	4	0.395	0.43	0.52
3256	ENSG00000196531	12	8	ENSG00000196861	17	1	0.9	0.05	0.07	0.466667
1956	ENSG00000196645	15	2	ENSG00000212987	15	1	1
596	ENSG00000196712	17	58	ENSG00000183249	21	1	0.45	0.04	0.09
3304	ENSG00000196767	X	1	ENSG00000151615	4	2	0.265	0.73	3.92	0
2252	ENSG00000196960	10	1	ENSG00000215288	8	2	0.91	0.04	0.05
727	ENSG00000197041	12	1	ENSG00000172331	7	4	0.535	0.36	3.84	0.585526
2956	ENSG00000197042	4	1	ENSG00000204599	6	10	0.415	0.56	2.16
2091	ENSG00000197312	1	10	ENSG00000170967	11	1	0.705	0.18	1.4
3099	ENSG00000197374	10	1	ENSG00000205207	13	4	0.515	0.21	0.24
412	ENSG00000197385	3	1	ENSG00000167562	19	5	0.685	0.16	0.3
986	ENSG00000197406	14	1	ENSG00000211452	1	4	0.345
2843	ENSG00000197426	11	3	ENSG00000167360	11	1	0.51	0.36	1.61
2257	ENSG00000197683	21	1	ENSG00000088888	20	7	0.11	1.05	2.12
725	ENSG00000197697	6	1	ENSG00000197903	6	2	0.99	0.003	0.84
557	ENSG00000197728	12	4	ENSG00000212829	9	1	0.85
557	ENSG00000197728	12	4	ENSG00000212994	8	1	0.99	0	0
1718	ENSG00000198013	X	2	ENSG00000176903	14	1	0.395	0.49	1.99
3301	ENSG00000198205	X	1	ENSG00000070476	3	10	0.53	0.23	0.92	0.173077
1259	ENSG00000198271	17	1	ENSG00000188581	17	3	0.395	0.47	99
3358	ENSG00000198339	6	1	ENSG00000158406	6	2	1	0	2.24	0.0144928
412	ENSG00000198346	19	4	ENSG00000197385	3	1	0.68	0.1	0.51
2918	ENSG00000198354	X	1	ENSG00000198876	9	9	0.635	0.26	1.73
2694	ENSG00000198445	22	1	ENSG00000156261	21	15	0.305	0.84	4.57	0
649	ENSG00000198618	21	1	ENSG00000206448	10	2	0.815	0.08	0.12
649	ENSG00000198618	21	1	ENSG00000219797	6	3	0.85	0.05	0.14
649	ENSG00000198618	21	1	ENSG00000108179	10	6	0.67	0.18	1.71	0.255102
649	ENSG00000198618	21	1	ENSG00000174715	3	2	0.81	0.07	0.12
335	ENSG00000198642	9	1	ENSG00000076321	1	12	0.27	0.83	3.39	0.657718
335	ENSG00000198642	9	1	ENSG00000186231	6	12	0.32	0.71	2.99
335	ENSG00000198642	9	1	ENSG00000197705	18	9	0.32	0.75	2.39
335	ENSG00000198642	9	1	ENSG00000003096	X	7	0.89	0.02	0.93
876	ENSG00000198668	14	6	ENSG00000177143	18	1	0.485	0.37	1.96	0.0448718
876	ENSG00000198668	14	6	ENSG00000178363	10	1	0.84	0.1	2.89
2785	ENSG00000198754	1	1	ENSG00000083720	5	17	0.74	0.15	1.76	0
776	ENSG00000198755	6	6	ENSG00000188873	8	1	0.915	0.03	0.04
2107	ENSG00000198767	X	1	ENSG00000100811	14	5	0.54	0.26	0.76	0.00632911
1755	ENSG00000198774	12	1	ENSG00000123094	12	6	0.18	1.23	1.99	0
2211	ENSG00000198814	X	21	ENSG00000196475	4	1	0.875	0.06	0.37	0.047619
2698	ENSG00000198818	6	9	ENSG00000173349	2	1	0.17	0.67	2.4	0.0204082
2509	ENSG00000198830	1	6	ENSG00000212769	15	1	1	0.01	0.02
2509	ENSG00000198830	1	6	ENSG00000157576	15	1	0.45	0.37	1.08
3432	ENSG00000203813	6	2	ENSG00000196532	6	1	1	0	1.11
3432	ENSG00000203813	6	2	ENSG00000198366	6	1	1	0	1.11
945	ENSG00000203842	1	1	ENSG00000108518	17	3	0.53	0.14	0.13
1036	ENSG00000203950	X	2	ENSG00000182195	X	1	0.46	0.25	1.14	0.0909091
1237	ENSG00000204053	X	1	ENSG00000116990	1	3	0.685	0.16	0.26	0
188	ENSG00000204086	X	1	ENSG00000117748	1	9	0.385	0.52	1.09	0
77	ENSG00000204113	X	1	ENSG00000138756	4	16	0.34	0.04	0.08
1993	ENSG00000204222	6	1	ENSG00000183778	21	5	0.265	0.82	4	0
251	ENSG00000204474	X	1	ENSG00000122585	7	5	0.35	0.42	2.89
2620	ENSG00000204524	19	1	ENSG00000171827	19	5	0.41	0.49	2.3
3367	ENSG00000204527	19	6	ENSG00000203770	10	1	0.355	0.56	3.64
3304	ENSG00000204531	6	5	ENSG00000212993	8	1	0.955	0.01	0.03
1259	ENSG00000204571	11	2	ENSG00000171396	17	1	0.37	0.53	1.25
412	ENSG00000204604	19	4	ENSG00000197385	3	1	0.695	0.18	0.36
16	ENSG00000204637	5	1	ENSG00000128989	15	3	0.92	0.03	0.12
3154	ENSG00000204659	5	1	ENSG00000174015	13	3	0.17	0.51	2.5
1783	ENSG00000204701	6	1	ENSG00000168126	6	2	0.585	0.32	1.31
1783	ENSG00000204704	6	1	ENSG00000168126	6	2	0.6	0.29	1.63
3339	ENSG00000204813	9	1	ENSG00000178130	17	2	0.6	0.21	0.18
2767	ENSG00000205105	13	1	ENSG00000138495	3	3	0.95	0.02	0.01
119	ENSG00000205184	8	1	ENSG00000126903	X	4	0.3	0.7	4.42
439	ENSG00000205240	13	1	ENSG00000188668	2	4	0.97	0.0095	0
439	ENSG00000205240	13	1	ENSG00000183444	7	3	0.98	0.0049	0
3400	ENSG00000205246	19	1	ENSG00000214896	15	2	0.86	0.06	0.08
3400	ENSG00000205246	19	1	ENSG00000168028	3	7	0.98	0.01	0.01
1489	ENSG00000205266	17	6	ENSG00000205312	17	1	1	0	0.0079
1988	ENSG00000205311	8	1	ENSG00000069956	15	7	0.51	0.01	0.02
1489	ENSG00000205312	17	1	ENSG00000205215	17	8	0.99	0.0032	0.01
3179	ENSG00000205358	16	3	ENSG00000162840	1	1	0.95	0.02	0.16
40	ENSG00000205542	X	3	ENSG00000188765	2	1	0.95
48	ENSG00000205717	19	3	ENSG00000170948	19	1	0.36	0.61	0.94
1004	ENSG00000205946	4	1	ENSG00000055483	17	20	0.31	0.47	4.15
1379	ENSG00000206168	16	1	ENSG00000205208	4	3	0.92	0.03	0.02
3098	ENSG00000206181	18	1	ENSG00000011007	1	11	0.465	0.38	0.71	0.0631579
1951	ENSG00000212121	6	1	ENSG00000197604	7	2	0.2	0.95	1.62
3099	ENSG00000212663	1	1	ENSG00000214072	12	3	0.63	0.21	0.31
1122	ENSG00000212664	1	1	ENSG00000215472	18	6	0.72	0.1	0.18	1
2082	ENSG00000212689	2	1	ENSG00000212958	16	4	0.96	0.01	0.05
1036	ENSG00000212747	X	1	ENSG00000217473	7	2	0.1
2509	ENSG00000212769	15	1	ENSG00000182952	6	2	0.86	0.08	0.33
2082	ENSG00000212781	3	1	ENSG00000212691	2	3	0.99
1629	ENSG00000212932	21	1	ENSG00000213753	19	4	0.995
1956	ENSG00000212987	15	1	ENSG00000215379	15	2	1
1933	ENSG00000212989	8	1	ENSG00000089048	20	14	0.48	0.06	0.06
2811	ENSG00000213005	8	1	ENSG00000164611	5	6	0.89	0.05	0.06
3099	ENSG00000213059	16	1	ENSG00000215901	1	4	0.535	0.23	0.3
104	ENSG00000213315	14	1	ENSG00000182498	6	6	0.82	0.06	0.03
431	ENSG00000213688	17	1	ENSG00000118689	6	4	0.605	0.0025	0	0.0148148
3179	ENSG00000213761	4	1	ENSG00000125148	16	3	0.98	0.0068	0.12
2974	ENSG00000213937	16	1	ENSG00000156284	21	2	0.475	0.43	1.9	0
2974	ENSG00000213937	16	1	ENSG00000184113	22	2	0.52	0.33	3.58	0
2909	ENSG00000214265	15	8	ENSG00000173954	X	1	0.605	0.12	0.16
2846	ENSG00000214336	2	3	ENSG00000176678	16	1	0.28	0.74	3.88
3233	ENSG00000214420	17	3	ENSG00000187451	17	1	1			1
2252	ENSG00000214525	2	2	ENSG00000196960	10	1	0.91	0.04	0.07
2855	ENSG00000215020	10	2	ENSG00000179251	10	1	0.99	0.0032	0.01
3099	ENSG00000215107	X	6	ENSG00000203831	10	1	0.515	0.24	0.3
630	ENSG00000215136	10	13	ENSG00000206323	18	1	0.06	0.37	0.75
1284	ENSG00000215838	1	4	ENSG00000212930	14	1	0.48	0.17	0.1
2566	ENSG00000215905	1	2	ENSG00000169253	9	1	0.785	0.1	0.56
3188	ENSG00000217261	22	1	ENSG00000183169	22	2	0.945	0.007	0.0048
3188	ENSG00000217261	22	1	ENSG00000167390	20	3	0.62	0.02	0.04
1568	ENSG00000218754	12	1	ENSG00000105640	19	5	0.99
2058	ENSG00000219244	15	4	ENSG00000185275	Y	1	0.49	0.45	0.77
1222	ENSG00000219928	9	1	ENSG00000213741	14	3	0.87	0.008	0.04
725	ENSG00000220323	6	3	ENSG00000203851	1	1	0.765	0.0055	2.19
725	ENSG00000220323	6	3	ENSG00000196226	6	1	0.98	0.0097	1.62
725	ENSG00000220323	6	3	ENSG00000197846	6	1	0.99	0.003	1.27
727	ENSG00000220515	12	2	ENSG00000186076	X	1	0.95	0.02	0.01
