# Supplementary material for: Comparing the retention mechanisms of tandem duplicates and retrogenes in human and mouse genomes
Source: Genet Sel Evol. 2010 Jun 28;42(1):24. doi: 10.1186/1297-9686-42-24 (PMC2902415; doi:10.1186/1297-9686-42-24)
Supplement: Additional file 4 — Mouse retrogenes. [file 1297-9686-42-24-S4.XLS]

## Sheet: Mouse_retro_rst
Additional file 4 - Mouse retrogenes
Family	Gene1	Chr1	Exon1	Gene2	Chr2	Exon2	SeqSim	dN	dS	ExpSim
3301	ENSMUSG00000000708	17	18	ENSMUSG00000053208	5	1	0.915	0.03	0.07	0
565	ENSMUSG00000000740	8	6	ENSMUSG00000079924	7	1	0.89	0.03	0.05
2591	ENSMUSG00000000827	2	9	ENSMUSG00000024815	19	1	0.37			0
2876	ENSMUSG00000000938	6	2	ENSMUSG00000029112	5	1	0.265	0.49	99	0
1969	ENSMUSG00000001168	5	6	ENSMUSG00000062742	18	1	0.115
2569	ENSMUSG00000001794	7	11	ENSMUSG00000078144	8	1	0.565			0.0833333
301	ENSMUSG00000002233	3	5	ENSMUSG00000054364	12	1	0.835	0.08	2.35	0.491803
2096	ENSMUSG00000003429	7	6	ENSMUSG00000046620	12	1	0.84	0.09	0.37
3467	ENSMUSG00000003581	11	9	ENSMUSG00000078179	6	1	0.155			0.0168067
164	ENSMUSG00000004842	16	7	ENSMUSG00000056854	X	1	0.29	0.61	3.98
2666	ENSMUSG00000004897	3	6	ENSMUSG00000045835	13	1	0.365	0.42	3.65	0.0163934
3132	ENSMUSG00000005078	12	7	ENSMUSG00000056197	6	1	0.685	0.2	0.56	1
2573	ENSMUSG00000005575	7	6	ENSMUSG00000059301	12	1	0.365	0.64	2.31
1121	ENSMUSG00000006941	9	4	ENSMUSG00000079929	10	1	0.77	0.13	0.15
2996	ENSMUSG00000007480	18	2	ENSMUSG00000047259	18	1	0.565	0.23	3.86	0
301	ENSMUSG00000007815	9	6	ENSMUSG00000036463	6	1	0.82	0.09	0.6
1185	ENSMUSG00000007892	9	3	ENSMUSG00000080036	5	1	0.815	0.04	0.07
2151	ENSMUSG00000008668	17	5	ENSMUSG00000080075	13	1	0.83	0.09	0.09
2151	ENSMUSG00000008668	17	5	ENSMUSG00000080074	13	1	0.84	0.07	0.09
980	ENSMUSG00000008683	7	5	ENSMUSG00000059571	9	1	0.79	0.08	0.15
980	ENSMUSG00000008683	7	5	ENSMUSG00000056877	10	1	0.93	0.03	0.12
980	ENSMUSG00000008683	7	5	ENSMUSG00000067058	5	1	0.96	0.01	0.0091
980	ENSMUSG00000008683	7	5	ENSMUSG00000067351	19	1	0.93	0.02	0.06
1504	ENSMUSG00000009013	5	3	ENSMUSG00000064063	13	1	0.91	0.05	0.22
1058	ENSMUSG00000009596	X	13	ENSMUSG00000074734	10	1	0.525	0.3	0.87
3370	ENSMUSG00000009927	9	5	ENSMUSG00000063739	5	1	0.95	0.02	0.07
3370	ENSMUSG00000009927	9	5	ENSMUSG00000079962	18	1	0.845	0.07	0.17
1612	ENSMUSG00000012405	14	4	ENSMUSG00000061167	9	1	1	0.01	0.04
1612	ENSMUSG00000012405	14	4	ENSMUSG00000073229	9	1	0.98	0.0023	0
1640	ENSMUSG00000013089	16	14	ENSMUSG00000044690	10	1	0.725
3125	ENSMUSG00000013698	1	4	ENSMUSG00000047652	5	1	0.415
516	ENSMUSG00000013701	14	7	ENSMUSG00000069622	10	1	1	0	0.0054
3116	ENSMUSG00000014074	16	6	ENSMUSG00000052157	X	1	0.33	0.67	1.63
1281	ENSMUSG00000015656	9	9	ENSMUSG00000067284	17	1	0.835	0.1	4.48
831	ENSMUSG00000015733	6	10	ENSMUSG00000041791	6	1	0.36	0.78	1.42	0.0165289
1918	ENSMUSG00000016308	X	6	ENSMUSG00000063447	5	1	0.405	0.64	2.89
1120	ENSMUSG00000016409	X	9	ENSMUSG00000059395	13	1	0.585	0.28	2.06	0
2239	ENSMUSG00000016619	15	8	ENSMUSG00000072878	6	1	0.555	0.26	0.83
1303	ENSMUSG00000017969	2	10	ENSMUSG00000050445	9	1	0.355	0.59	3.1
301	ENSMUSG00000018012	11	6	ENSMUSG00000036463	6	1	0.56	0.35	3.7
3027	ENSMUSG00000018143	5	3	ENSMUSG00000074622	2	1	0.3			0.0166667
1969	ENSMUSG00000019505	11	3	ENSMUSG00000068240	4	1	0.445
1614	ENSMUSG00000019715	2	16	ENSMUSG00000080017	1	1	0.845	0.07	0.21
1170	ENSMUSG00000019990	10	13	ENSMUSG00000072587	13	1	0.11
712	ENSMUSG00000020018	10	4	ENSMUSG00000072585	14	1	0.895	0.03	0.13
712	ENSMUSG00000020018	10	4	ENSMUSG00000079972	4	1	0.97	0.01	0.02	0.704918
1461	ENSMUSG00000020027	10	5	ENSMUSG00000050974	12	1	0.98	0.0024	0.01
2043	ENSMUSG00000020401	11	2	ENSMUSG00000079896	1	1	0.335	0.59	1.85
2970	ENSMUSG00000020413	11	8	ENSMUSG00000076430	13	1	0.475	0.43	1.86	0
289	ENSMUSG00000020610	11	9	ENSMUSG00000080009	3	1	0.665
1836	ENSMUSG00000020635	12	4	ENSMUSG00000079912	16	1	0.45
3207	ENSMUSG00000020857	11	5	ENSMUSG00000080002	3	1	0.72
1413	ENSMUSG00000021111	12	23	ENSMUSG00000074817	5	1	0.795	0.07	0.56
224	ENSMUSG00000021395	13	6	ENSMUSG00000071722	X	1	0.69	0.16	1.87	0
1793	ENSMUSG00000021643	13	3	ENSMUSG00000043770	4	1	0.675	0.25	99
1474	ENSMUSG00000021741	14	1	ENSMUSG00000021520	13	4	0.93	0.02	0.01
24	ENSMUSG00000021752	14	3	ENSMUSG00000046731	11	1	0.2	0.98	3.05
1453	ENSMUSG00000021927	14	1	ENSMUSG00000046434	15	11	0.705
339	ENSMUSG00000021957	14	14	ENSMUSG00000025519	8	1	0.675	0.25	1.79	0.376238
1843	ENSMUSG00000021963	14	4	ENSMUSG00000061104	8	1	1	0	0
3189	ENSMUSG00000021986	14	1	ENSMUSG00000045174	1	2	0.135			0.132353
1202	ENSMUSG00000022283	15	15	ENSMUSG00000051732	18	1	0.795	0.08	0.62	0.0245902
1202	ENSMUSG00000022283	15	15	ENSMUSG00000046173	17	1	0.795	0.09	0.57
2212	ENSMUSG00000022338	15	5	ENSMUSG00000043295	X	1	0.93	0.04	0.1
166	ENSMUSG00000022556	15	13	ENSMUSG00000080028	X	1	0.495
2693	ENSMUSG00000022601	16	6	ENSMUSG00000079876	11	1	0.915
1766	ENSMUSG00000022674	16	5	ENSMUSG00000060811	16	1	0.875	0.04	0.01	0.558559
2607	ENSMUSG00000022724	16	10	ENSMUSG00000046791	12	1	0.265	0.81	4.31	0.290598
2783	ENSMUSG00000022863	16	5	ENSMUSG00000044645	17	1	1	0	0
260	ENSMUSG00000023073	8	6	ENSMUSG00000058921	3	1	0.225	0.92	2.25
650	ENSMUSG00000023118	7	27	ENSMUSG00000079945	18	1	0.605	0.06	0.18
1854	ENSMUSG00000023350	17	1	ENSMUSG00000041229	X	22	0.575	0.19	0.53	0.184874
1957	ENSMUSG00000023861	17	6	ENSMUSG00000079871	2	1	0.41	0.26	1.87	0
3283	ENSMUSG00000024091	17	6	ENSMUSG00000046487	18	1	0.575	0.22	0.86	0.0163934
2941	ENSMUSG00000024258	18	4	ENSMUSG00000079916	11	1	0.52	0.27	0.69
164	ENSMUSG00000024406	17	5	ENSMUSG00000056854	X	1	0.295	0.64	4	0
713	ENSMUSG00000024414	11	4	ENSMUSG00000071867	18	1	1	0	0.03
164	ENSMUSG00000024497	18	2	ENSMUSG00000056854	X	1	0.27	0.81	4	0.0163934
1166	ENSMUSG00000024510	18	1	ENSMUSG00000024661	19	4	0.685	0.27	2.28	0.0163934
1153	ENSMUSG00000024608	18	5	ENSMUSG00000061848	15	1	0.96	0.01	0.07
2569	ENSMUSG00000024942	19	22	ENSMUSG00000078144	8	1	0.235			0.216216
2324	ENSMUSG00000024963	19	6	ENSMUSG00000061118	5	1	0.2			0.259615
2406	ENSMUSG00000025043	X	1	ENSMUSG00000047205	11	2	0.62	0.2	1.62	0.0555556
1503	ENSMUSG00000025059	X	21	ENSMUSG00000050553	5	1	0.825	0.08	0.89	0
1503	ENSMUSG00000025059	X	21	ENSMUSG00000053624	18	1	0.815	0.09	0.66	0
3438	ENSMUSG00000025290	14	6	ENSMUSG00000069125	3	1	0.875	0.05	0.04	0.377193
339	ENSMUSG00000025519	8	1	ENSMUSG00000031397	X	13	0.675	0.19	0.8	0
142	ENSMUSG00000025786	9	9	ENSMUSG00000054117	15	1	0.405	0.52	1.67
150	ENSMUSG00000025794	9	6	ENSMUSG00000046721	7	1	0.645
3514	ENSMUSG00000025922	15	1	ENSMUSG00000043716	1	7	0.95	0.02	0.06
1147	ENSMUSG00000025930	1	2	ENSMUSG00000046518	12	1	0.22	1.03	3.52	0.232558
2743	ENSMUSG00000025935	1	11	ENSMUSG00000044528	3	1	0.55	0.27	1.83	0
1729	ENSMUSG00000026021	1	5	ENSMUSG00000062224	10	1	0.625	0.17	0.32
1229	ENSMUSG00000026063	1	1	ENSMUSG00000042433	X	7	0.91	0.04	0.19	0.00961539
2276	ENSMUSG00000026701	1	6	ENSMUSG00000050114	2	1	0.86	0.07	0.08	0.36036
296	ENSMUSG00000027371	2	8	ENSMUSG00000045316	17	1	0.31			0.597826
1524	ENSMUSG00000027533	3	4	ENSMUSG00000074280	9	1	0.75	0.14	0.19
1289	ENSMUSG00000027708	3	7	ENSMUSG00000074910	13	1	0.96	0.0037	0
3492	ENSMUSG00000027890	3	8	ENSMUSG00000063042	1	1	0.79	0.08	0.22	0.0813953
465	ENSMUSG00000027907	3	3	ENSMUSG00000078238	4	1	0.97	0.0048	0.01
164	ENSMUSG00000028060	3	14	ENSMUSG00000045515	1	1	0.085			0.057377
1041	ENSMUSG00000028081	3	6	ENSMUSG00000059751	13	1	0.99	0.0053	0.03
1041	ENSMUSG00000028081	3	6	ENSMUSG00000062611	14	1	0.99	0.0017	0.01
2853	ENSMUSG00000028234	4	4	ENSMUSG00000045159	9	1	0.735	0.05	0.08
1303	ENSMUSG00000028240	4	6	ENSMUSG00000050445	9	1	0.32	0.78	4.35
1754	ENSMUSG00000028492	4	4	ENSMUSG00000080044	X	1	0.54
1769	ENSMUSG00000028788	4	6	ENSMUSG00000079923	4	1	0.785	0.12	0.72	0.0176991
2673	ENSMUSG00000028800	4	14	ENSMUSG00000061062	17	1	0.99	0.01	0.03
2876	ENSMUSG00000029112	5	1	ENSMUSG00000022061	14	2	0.35	0.37	99	0
2346	ENSMUSG00000029131	5	10	ENSMUSG00000047108	15	1	0.48			0.018018
842	ENSMUSG00000029394	5	4	ENSMUSG00000078154	11	1	1
1337	ENSMUSG00000029431	5	1	ENSMUSG00000069920	8	2	0.375	0.57	4.08	0
1337	ENSMUSG00000029431	5	1	ENSMUSG00000079445	1	2	0.38	0.55	1.68	0.1125
2684	ENSMUSG00000029445	5	14	ENSMUSG00000043155	4	1	0.235	0.99	2.31
2851	ENSMUSG00000029580	5	6	ENSMUSG00000055194	13	1	0.92	0.03	2.41	0
1107	ENSMUSG00000029614	5	7	ENSMUSG00000079886	10	1	0.96	0.01	0.03
762	ENSMUSG00000029622	5	10	ENSMUSG00000046993	X	1	0.965	0.01	0.09	0
625	ENSMUSG00000029640	5	10	ENSMUSG00000063317	7	1	0.09			0.491667
2876	ENSMUSG00000029754	6	3	ENSMUSG00000029112	5	1	0.355	0.43	2.69
2876	ENSMUSG00000029844	6	3	ENSMUSG00000029112	5	1	0.3			0
1132	ENSMUSG00000030019	6	1	ENSMUSG00000023965	17	9	0.195			0.622951
1225	ENSMUSG00000030432	7	5	ENSMUSG00000079942	6	1	0.74
20	ENSMUSG00000030544	7	2	ENSMUSG00000047002	12	1	0.22	1.41	3.62	0
2344	ENSMUSG00000030662	14	26	ENSMUSG00000074909	19	1	0.77	0.13	1.17
189	ENSMUSG00000031059	X	3	ENSMUSG00000061633	15	1	0.695	0.21	0.47
3036	ENSMUSG00000031134	X	9	ENSMUSG00000073894	7	1	0.755	0.16	2.15	0
1211	ENSMUSG00000031233	17	1	ENSMUSG00000062070	X	11	0.83	0.1	0.88	0
2952	ENSMUSG00000031256	X	16	ENSMUSG00000053536	19	1	0.68	0.19	1.31	0.975207
1964	ENSMUSG00000031320	X	7	ENSMUSG00000063171	6	1	0.925	0.03	2.03
2746	ENSMUSG00000031330	X	1	ENSMUSG00000030057	6	5	0.715	0.16	2.36	0.0163934
58	ENSMUSG00000031370	X	12	ENSMUSG00000044068	11	1	0.65	0.16	0.97
1219	ENSMUSG00000031422	X	4	ENSMUSG00000037381	X	1	0.53	0.34	0.73
1337	ENSMUSG00000031803	8	3	ENSMUSG00000029431	5	1	0.385	0.56	6.51	0
3291	ENSMUSG00000032288	9	1	ENSMUSG00000006333	7	5	0.235			0.0826446
1132	ENSMUSG00000032507	9	15	ENSMUSG00000030019	6	1	0.265	0.83	4.05	0.012987
2893	ENSMUSG00000032773	19	2	ENSMUSG00000074939	2	1	0.495	0.34	2.23	0
1954	ENSMUSG00000032803	9	7	ENSMUSG00000079976	4	1	0.865	0.05	0.05
260	ENSMUSG00000032806	X	3	ENSMUSG00000058921	3	1	0.325	0.68	1.97
2966	ENSMUSG00000032860	7	3	ENSMUSG00000079946	3	1	0.395	0.38	2.19	0.0769231
3017	ENSMUSG00000033343	X	1	ENSMUSG00000079349	X	3	0.635	0.12	0.15	0
2997	ENSMUSG00000034259	15	3	ENSMUSG00000080049	8	1	0.27	0.81	2.02
1496	ENSMUSG00000034333	15	3	ENSMUSG00000080078	12	1	0.695
2167	ENSMUSG00000034379	16	1	ENSMUSG00000026917	2	15	0.765	0.08	1.56	0
3479	ENSMUSG00000034416	8	44	ENSMUSG00000052496	15	1	0.175	1.04	5.45
22	ENSMUSG00000034435	12	1	ENSMUSG00000032328	9	7	0.52	0.39	4.02
2940	ENSMUSG00000034566	11	7	ENSMUSG00000061187	1	1	0.82	0.04	0.01
2940	ENSMUSG00000034566	11	7	ENSMUSG00000061992	1	1	0.9	0.04	0.02
2940	ENSMUSG00000034566	11	7	ENSMUSG00000068706	15	1	0.995	0	0.02
396	ENSMUSG00000034674	10	10	ENSMUSG00000079888	7	1	0.615
1202	ENSMUSG00000034732	X	2	ENSMUSG00000079956	3	1	0.55	0.33	1.26	0
1392	ENSMUSG00000034785	4	4	ENSMUSG00000075707	12	1	0.365			0
1981	ENSMUSG00000035274	9	2	ENSMUSG00000060814	7	1	0.31			0.0816327
616	ENSMUSG00000035283	19	1	ENSMUSG00000031489	8	4	0.45	0.31	2.71
1740	ENSMUSG00000035337	9	1	ENSMUSG00000022111	14	9	0.95	0.01	0.03
2005	ENSMUSG00000035397	10	2	ENSMUSG00000073209	6	1	0.455	0.36	2.31	0
2158	ENSMUSG00000036022	X	9	ENSMUSG00000074922	19	1	0.585	0.25	1.66	0.54918
586	ENSMUSG00000036167	15	10	ENSMUSG00000050528	X	1	0.48	0.41	0.99	0.00847458
1533	ENSMUSG00000036181	13	1	ENSMUSG00000042279	6	5	0.245	1.07	2.17	0.0330579
267	ENSMUSG00000036430	17	1	ENSMUSG00000060090	X	8	0.155
2177	ENSMUSG00000036438	17	6	ENSMUSG00000063130	13	1	0.87	0.06	2.88	0.737705
2177	ENSMUSG00000036438	17	6	ENSMUSG00000033765	13	1	0.445	0.4	1.11	0.967213
357	ENSMUSG00000036503	3	10	ENSMUSG00000044526	17	1	0.25	0.85	4.11	0
1214	ENSMUSG00000036598	8	9	ENSMUSG00000050677	5	1	0.14	1.04	4.01	0
386	ENSMUSG00000036782	X	9	ENSMUSG00000070923	4	1	0.855	0.03	2.61	0.647541
2099	ENSMUSG00000036904	18	1	ENSMUSG00000001761	6	12	0.205	0.94	4.47	0.131148
1891	ENSMUSG00000037015	1	1	ENSMUSG00000073139	X	7	0.88	0.11	1.12	0
1918	ENSMUSG00000037096	3	1	ENSMUSG00000021774	14	6	0.555	0.34	3.38
1918	ENSMUSG00000037096	3	1	ENSMUSG00000019927	10	7	0.89	0.06	2.38	0.855856
1918	ENSMUSG00000037096	3	1	ENSMUSG00000078578	3	8	0.97	0.007	0.92	0.836066
493	ENSMUSG00000037169	12	3	ENSMUSG00000044597	X	1	0.445	0.24	1	0
1806	ENSMUSG00000037827	6	1	ENSMUSG00000000538	11	16	0.58	0.28	1.73	0.0166667
1806	ENSMUSG00000037827	6	1	ENSMUSG00000020541	11	16	0.275	0.88	4.36	0.0166667
175	ENSMUSG00000037935	11	11	ENSMUSG00000080065	8	1	0.915	0.01	0.06
1065	ENSMUSG00000038044	5	1	ENSMUSG00000025613	16	15	0.305	0.83	1.94
120	ENSMUSG00000038172	4	20	ENSMUSG00000046196	17	1	0.405	0.54	3.11	0
763	ENSMUSG00000038374	3	6	ENSMUSG00000078184	1	1	0.97	0.0085	0.04
2697	ENSMUSG00000038412	9	4	ENSMUSG00000044330	3	1	0.98	0.12	0.09
2332	ENSMUSG00000038446	10	15	ENSMUSG00000079947	12	1	0.115	1.36	2.14	0
2954	ENSMUSG00000038697	8	5	ENSMUSG00000079987	2	1	0.615	0.0032	0.0085
731	ENSMUSG00000038812	19	4	ENSMUSG00000057627	5	1	0.98	0.0072	0.02
2164	ENSMUSG00000038894	8	1	ENSMUSG00000055980	1	2	0.35	0.56	3.6
2514	ENSMUSG00000039001	2	6	ENSMUSG00000052192	16	1	0.91	0.04	0.02
97	ENSMUSG00000039224	1	1	ENSMUSG00000000787	X	17	0.94	0.02	0.61	0.0163934
1522	ENSMUSG00000039242	13	12	ENSMUSG00000050796	4	1	0.18	1.01	4.01	0
2876	ENSMUSG00000039377	1	4	ENSMUSG00000029112	5	1	0.23	0.47	2.51	0
2177	ENSMUSG00000039824	10	7	ENSMUSG00000060680	14	1	0.64	0.15	2.13
2574	ENSMUSG00000040105	19	1	ENSMUSG00000051373	2	2	0.445	0.41	3.83	0
2893	ENSMUSG00000040495	2	1	ENSMUSG00000032773	19	2	0.43	0.48	1.78	0
3027	ENSMUSG00000040632	14	4	ENSMUSG00000071001	4	1	0.125
2796	ENSMUSG00000040724	3	3	ENSMUSG00000045534	6	1	0.585	0.23	4.34	0.1
2589	ENSMUSG00000040824	7	3	ENSMUSG00000063166	13	1	0.94	0.0068	0
2099	ENSMUSG00000041075	1	2	ENSMUSG00000050288	11	1	0.755	0.1	2.38	0.0901639
3466	ENSMUSG00000041347	12	1	ENSMUSG00000052336	9	2	0.26	0.75	3.96	0
450	ENSMUSG00000041453	5	6	ENSMUSG00000061242	17	1	0.96	0.0072	0.01
450	ENSMUSG00000041453	5	6	ENSMUSG00000066180	7	1	0.98	0.0085	0.01
450	ENSMUSG00000041453	5	6	ENSMUSG00000069986	8	1	0.955	0.01	0.01
450	ENSMUSG00000041453	5	6	ENSMUSG00000071475	16	1	0.93	0.02	0.03
1419	ENSMUSG00000041552	X	3	ENSMUSG00000058233	17	1	0.255	0.51	2.97
3091	ENSMUSG00000041841	15	4	ENSMUSG00000049247	19	1	0.855	0.05	0.12
301	ENSMUSG00000041845	19	5	ENSMUSG00000036463	6	1	0.49	0.46	3.69
766	ENSMUSG00000042156	14	22	ENSMUSG00000067156	5	1	0.44
1419	ENSMUSG00000042256	17	1	ENSMUSG00000041552	X	3	0.385	0.41	1.49
3097	ENSMUSG00000042682	14	5	ENSMUSG00000078311	13	1	0.96
3299	ENSMUSG00000042814	2	1	ENSMUSG00000000355	X	6	0.91	0.03	0.95	0.95082
1806	ENSMUSG00000042870	8	16	ENSMUSG00000037827	6	1	0.94	0	0
2704	ENSMUSG00000042962	12	1	ENSMUSG00000022956	16	7	0.95	0.02	0.05
522	ENSMUSG00000043314	11	1	ENSMUSG00000061561	8	3	0.545	0.31	2.06	0
2876	ENSMUSG00000043342	2	2	ENSMUSG00000029112	5	1	0.27	0.45	99	0
1569	ENSMUSG00000043361	6	2	ENSMUSG00000068426	6	1	0.82	0.06	0.19	0
121	ENSMUSG00000043415	2	1	ENSMUSG00000031154	X	10	0.135
1388	ENSMUSG00000043424	18	1	ENSMUSG00000027236	2	8	0.985
38	ENSMUSG00000043430	5	1	ENSMUSG00000004207	10	15	0.34			0.190083
2771	ENSMUSG00000043569	X	2	ENSMUSG00000080070	X	1	0.475	0.41	1.16
684	ENSMUSG00000043661	X	1	ENSMUSG00000025050	19	10	0.3	0.37	1.25
3514	ENSMUSG00000043716	1	7	ENSMUSG00000054284	5	1	0.895	0.01	0.03
1869	ENSMUSG00000043855	7	1	ENSMUSG00000049280	7	2	0.705	0.17	0.51	0
3391	ENSMUSG00000043859	10	1	ENSMUSG00000024165	17	5	0.855	0.05	0.29
1788	ENSMUSG00000043866	7	5	ENSMUSG00000071151	10	1	0.95	0.02	0.06
2725	ENSMUSG00000044147	12	2	ENSMUSG00000027783	3	1	0.405	0.39	3.35	0.0512821
2697	ENSMUSG00000044330	3	1	ENSMUSG00000025347	10	2	0.11
1701	ENSMUSG00000044424	X	1	ENSMUSG00000061477	12	7	0.99	0.0024	0.0065
111	ENSMUSG00000044533	17	5	ENSMUSG00000062365	17	1	0.895	0.04	0.13
111	ENSMUSG00000044533	17	5	ENSMUSG00000075515	14	1	0.975	0	0
111	ENSMUSG00000044533	17	5	ENSMUSG00000079915	11	1	0.77	0.01	0.04
940	ENSMUSG00000044538	17	1	ENSMUSG00000074369	7	4	0.85	0.06	0.04
2783	ENSMUSG00000044645	17	1	ENSMUSG00000020423	1	2	0.275			0.608696
2783	ENSMUSG00000044645	17	1	ENSMUSG00000032056	9	5	0.395	0.7	2.04	0.0263158
1640	ENSMUSG00000044690	10	1	ENSMUSG00000080173	7	2	0.265	0.5	3.15
1613	ENSMUSG00000044792	13	4	ENSMUSG00000078139	13	1	0.99	0.0037	0.0088
2192	ENSMUSG00000044795	11	4	ENSMUSG00000032889	11	1	0.98	0	0
1319	ENSMUSG00000044899	7	2	ENSMUSG00000073927	7	1	0.735	0.15	1.36
3170	ENSMUSG00000045048	10	1	ENSMUSG00000079608	18	9	0.94	0.004	0.0051
2206	ENSMUSG00000045128	8	5	ENSMUSG00000066620	7	1	0.86	0.06	0.13
1402	ENSMUSG00000045179	X	1	ENSMUSG00000041287	11	2	0.325	0.56	3.7	0
366	ENSMUSG00000045394	17	9	ENSMUSG00000051397	6	1	0.51	0.4	3.93	0.530303
648	ENSMUSG00000045502	5	1	ENSMUSG00000045281	15	2	0.23	0.9	3.99	0
2853	ENSMUSG00000045694	X	1	ENSMUSG00000028234	4	4	0.825	0.04	0.04
350	ENSMUSG00000045817	17	2	ENSMUSG00000059334	X	1	0.25	0.52	2.66	0
1716	ENSMUSG00000045886	10	1	ENSMUSG00000014301	16	5	1	0	0
3304	ENSMUSG00000046157	12	3	ENSMUSG00000056219	10	1	0.98	0.0051	0.03
120	ENSMUSG00000046196	17	1	ENSMUSG00000024424	18	14	0.225	0.99	2.45	0.0135135
378	ENSMUSG00000046272	19	1	ENSMUSG00000075208	2	2	0.575	0.33	1.43	0
3017	ENSMUSG00000046301	X	1	ENSMUSG00000079349	X	3	0.325	0.47	0.91
3174	ENSMUSG00000046352	14	2	ENSMUSG00000051056	4	1	0.34	0.4	3.72	0
3268	ENSMUSG00000046364	7	5	ENSMUSG00000061488	10	1	0.95	0.01	0.04
3268	ENSMUSG00000046364	7	5	ENSMUSG00000057036	3	1	1	0	0
224	ENSMUSG00000046550	X	2	ENSMUSG00000078328	X	1	0.595	0.25	0.42
2921	ENSMUSG00000046717	6	1	ENSMUSG00000031221	X	6	0.64	0.22	1.2
947	ENSMUSG00000046755	11	1	ENSMUSG00000021693	13	21	0.54	0.32	2.42	0.0243902
2360	ENSMUSG00000046794	8	2	ENSMUSG00000049999	2	1	0.255	0.94	3.83	0
824	ENSMUSG00000046826	7	2	ENSMUSG00000075510	11	1	0.195	0.96	4.01
1139	ENSMUSG00000046865	7	9	ENSMUSG00000051062	11	1	0.745	0.13	1.82
1809	ENSMUSG00000046934	10	1	ENSMUSG00000005683	10	11	0.91	0.04	0.17	0.0247934
1070	ENSMUSG00000047104	6	1	ENSMUSG00000022085	14	7	0.27	0.92	1.79	0.117647
43	ENSMUSG00000047109	16	3	ENSMUSG00000047501	5	1	0.435	0.47	3.42	0.344828
2575	ENSMUSG00000047149	2	3	ENSMUSG00000075164	2	1	0.71	0.16	1.34	0.844262
2705	ENSMUSG00000047163	7	5	ENSMUSG00000055124	7	1	0.915	0.04	0.17	0.145833
3174	ENSMUSG00000047197	11	1	ENSMUSG00000068615	2	2	0.355	0.47	3.61	0.959016
2964	ENSMUSG00000047215	5	8	ENSMUSG00000071292	13	1	0.97	0.01	0.02
2996	ENSMUSG00000047259	18	1	ENSMUSG00000045569	18	3	0.455	0.43	1.62	0
2928	ENSMUSG00000047348	7	1	ENSMUSG00000049680	11	6	0.075	1.65	2.7
43	ENSMUSG00000047501	5	1	ENSMUSG00000018569	11	5	0.49	0.46	2.13	0.433962
1319	ENSMUSG00000047535	7	2	ENSMUSG00000050266	7	1	0.59	0.26	1.68	0.0540541
1319	ENSMUSG00000047535	7	2	ENSMUSG00000073931	7	1	0.595	0.27	2.13	0
364	ENSMUSG00000047565	15	1	ENSMUSG00000025287	X	15	0.96	0.01	0.05
3026	ENSMUSG00000047619	9	1	ENSMUSG00000001520	6	6	0.175	1.17	3.52	0
3026	ENSMUSG00000047619	9	1	ENSMUSG00000078515	4	10	0.695	0.19	1.18	0
1640	ENSMUSG00000047643	13	1	ENSMUSG00000004151	12	13	0.98	0.0039	0.0085
2507	ENSMUSG00000047674	3	1	ENSMUSG00000031299	X	11	0.76	0.14	1.18	0.0991736
2990	ENSMUSG00000047676	3	1	ENSMUSG00000032518	9	7	0.99	0.0015	0.02
2057	ENSMUSG00000047714	16	6	ENSMUSG00000045217	X	1	0.49	0.48	1.41	0
2057	ENSMUSG00000047714	16	6	ENSMUSG00000052025	X	1	0.615	0.22	0.45	0
2964	ENSMUSG00000047965	2	1	ENSMUSG00000047215	5	8	0.98
3358	ENSMUSG00000048007	X	2	ENSMUSG00000045455	10	1	1	0	0
3320	ENSMUSG00000048047	X	2	ENSMUSG00000079605	17	1	0.135			0
2346	ENSMUSG00000048206	6	1	ENSMUSG00000026203	1	10	0.425	0.38	3.71	0.0176991
1070	ENSMUSG00000048362	10	1	ENSMUSG00000032959	5	5	0.93	0.17	0.66
2709	ENSMUSG00000048573	X	2	ENSMUSG00000047995	9	1	0.75	0.12	0.09
2793	ENSMUSG00000048648	9	1	ENSMUSG00000074826	13	3	0.865	0.02	0.01
1645	ENSMUSG00000048758	9	4	ENSMUSG00000057707	13	1	0.95	0.02	0.0089
1645	ENSMUSG00000048758	9	4	ENSMUSG00000079993	8	1	0.88	0.06	0.24
1645	ENSMUSG00000048758	9	4	ENSMUSG00000078097	16	1	0.94	0.02	0.03
1645	ENSMUSG00000048758	9	4	ENSMUSG00000078312	13	1	0.99	0	0.009
1645	ENSMUSG00000048758	9	4	ENSMUSG00000079964	18	1	0.925	0.03	0.09
1645	ENSMUSG00000048758	9	4	ENSMUSG00000080082	15	1	0.905	0.03	0.03
1645	ENSMUSG00000048758	9	4	ENSMUSG00000079943	18	1	0.945	0.01	0.06
2240	ENSMUSG00000048916	3	1	ENSMUSG00000076435	11	16	0.98	0.0074	0.01
1560	ENSMUSG00000048933	14	2	ENSMUSG00000045306	14	1	0.615	0.28	4.18	0
2660	ENSMUSG00000049091	7	1	ENSMUSG00000026662	2	9	0.69	0.17	4.27	0.131579
1986	ENSMUSG00000049149	2	3	ENSMUSG00000064084	2	1	0.8	0.12	0.79
1986	ENSMUSG00000049149	2	3	ENSMUSG00000075088	2	1	0.66	0.23	1.45	0
3036	ENSMUSG00000049235	14	1	ENSMUSG00000037070	8	2	0.99	0.0023	0.0065
2137	ENSMUSG00000049246	18	1	ENSMUSG00000073676	1	4	0.98	0.0094	0.01
478	ENSMUSG00000049307	9	1	ENSMUSG00000036587	2	3	0.36	0.59	3.14	0
378	ENSMUSG00000049498	19	3	ENSMUSG00000057950	19	1	0.68	0.21	1.17
2522	ENSMUSG00000049511	9	1	ENSMUSG00000070687	4	2	0.59	0.21	3.92	0.00884956
866	ENSMUSG00000049517	13	4	ENSMUSG00000079999	5	1	0.825	0.13	0.11
866	ENSMUSG00000049517	13	4	ENSMUSG00000080005	3	1	0.82	0.09	0.13
866	ENSMUSG00000049517	13	4	ENSMUSG00000073559	1	1	0.95	0.02	0.04
148	ENSMUSG00000049576	10	1	ENSMUSG00000079509	X	9	0.895	0.02	0.04
2308	ENSMUSG00000049647	11	1	ENSMUSG00000043991	18	2	0.66	0.11	2.36	0.932773
2635	ENSMUSG00000049737	13	1	ENSMUSG00000062337	17	2	0.6	0.31	1.88	0.0727273
2945	ENSMUSG00000049751	12	2	ENSMUSG00000078175	3	1	0.95	0.02	0.1	0
2099	ENSMUSG00000049791	7	2	ENSMUSG00000049551	5	1	0.465	0.38	2.26
505	ENSMUSG00000050015	2	1	ENSMUSG00000051052	2	2	0.67	0.22	1.37
1842	ENSMUSG00000050148	X	1	ENSMUSG00000005312	13	11	0.7	0.16	2.99	1
3518	ENSMUSG00000050239	16	1	ENSMUSG00000037523	2	7	0.075			0
2099	ENSMUSG00000050288	11	1	ENSMUSG00000049791	7	2	0.425	0.5	4.27	0
341	ENSMUSG00000050304	18	1	ENSMUSG00000031482	8	7	0.68	0.14	1.32	0.0909091
3228	ENSMUSG00000050370	19	1	ENSMUSG00000031604	8	6	0.21			0
2914	ENSMUSG00000050490	10	1	ENSMUSG00000036743	18	7	0.345	0.65	2.41
2417	ENSMUSG00000050587	2	3	ENSMUSG00000049939	6	1	0.545	0.33	3.91
2724	ENSMUSG00000050621	9	1	ENSMUSG00000036781	9	4	0.96	0.03	2.49
522	ENSMUSG00000050742	16	1	ENSMUSG00000040328	11	6	0.57	0.32	1.89
726	ENSMUSG00000050824	17	3	ENSMUSG00000033774	1	1	0.36	0.48	1.83	0
2796	ENSMUSG00000050963	15	2	ENSMUSG00000051726	12	1	0.32	0.6	3.52	0
1816	ENSMUSG00000051116	5	1	ENSMUSG00000042670	2	7	0.98	0.0052	0.02
3230	ENSMUSG00000051234	9	3	ENSMUSG00000048185	10	1	0.955	0.01	0.07
227	ENSMUSG00000051495	8	2	ENSMUSG00000034168	12	1	0.435	0.37	2.36	0.792793
1881	ENSMUSG00000051502	5	1	ENSMUSG00000031634	8	12	0.24			0.701754
2620	ENSMUSG00000051503	5	1	ENSMUSG00000029138	5	2	0.25	0.84	1.83	0.00934579
1608	ENSMUSG00000051582	X	1	ENSMUSG00000040550	4	7	0.515	0.47	2.63
347	ENSMUSG00000051652	10	2	ENSMUSG00000080001	11	1	0.405	0.61	3
2807	ENSMUSG00000051695	6	1	ENSMUSG00000056851	15	15	0.81	0.07	1.66
2796	ENSMUSG00000051726	12	1	ENSMUSG00000058975	7	4	0.295	0.6	1.55	0
2012	ENSMUSG00000051851	X	2	ENSMUSG00000055745	15	1	0.21			0.355372
976	ENSMUSG00000052271	5	2	ENSMUSG00000046160	16	1	0.22	0.96	2.48	0.142857
834	ENSMUSG00000052435	14	2	ENSMUSG00000056501	2	1	0.325	0.67	3.81	0.047619
3225	ENSMUSG00000052681	10	8	ENSMUSG00000036894	3	1	0.61	0.31	2.6	0.168067
879	ENSMUSG00000052684	4	2	ENSMUSG00000071076	8	1	0.525	0.24	3.78	0.811966
1519	ENSMUSG00000053189	12	1	ENSMUSG00000047417	10	15	0.49	0.09	0.22
2406	ENSMUSG00000053205	14	11	ENSMUSG00000071748	X	1	1	0	0
2296	ENSMUSG00000053398	3	12	ENSMUSG00000063514	18	1	0.585	0.02	0.1
969	ENSMUSG00000053508	15	7	ENSMUSG00000070708	2	1	0.505	0.39	1.63
1398	ENSMUSG00000053916	2	2	ENSMUSG00000043346	17	1	1	0	0
3514	ENSMUSG00000054284	5	1	ENSMUSG00000063888	17	7	0.41	0.56	3.89
3065	ENSMUSG00000054312	3	3	ENSMUSG00000049249	6	1	0.77	0.12	0.21
2428	ENSMUSG00000054383	12	1	ENSMUSG00000046204	14	3	0.43	0.49	2.28	0.0952381
2428	ENSMUSG00000054383	12	1	ENSMUSG00000041716	12	2	0.53	0.36	1.61	0.333333
2428	ENSMUSG00000054383	12	1	ENSMUSG00000050424	X	2	0.305	0.52	1.43
3143	ENSMUSG00000054497	6	2	ENSMUSG00000045267	15	1	0.27	0.78	1.59	0.175
3143	ENSMUSG00000054497	6	2	ENSMUSG00000052850	6	1	0.34	0.58	1.96
3143	ENSMUSG00000054497	6	2	ENSMUSG00000037140	6	1	0.28	0.8	1.35	0
3143	ENSMUSG00000054497	6	2	ENSMUSG00000057699	6	1	0.33	0.64	1.17
3143	ENSMUSG00000054497	6	2	ENSMUSG00000079911	6	1	0.25	0.82	3.46
17	ENSMUSG00000054717	8	5	ENSMUSG00000079895	9	1	0.785	0.08	0.14
3190	ENSMUSG00000054850	X	2	ENSMUSG00000080031	X	1	0.85	0.09	0.21
3130	ENSMUSG00000054988	3	2	ENSMUSG00000044338	2	1	0.275	0.53	1.46	0
478	ENSMUSG00000055373	4	3	ENSMUSG00000049307	9	1	0.365	0.58	4.14	0.0576923
2012	ENSMUSG00000055745	15	1	ENSMUSG00000049191	X	2	0.195			0.0247934
773	ENSMUSG00000055763	13	1	ENSMUSG00000022634	15	5	0.605	0.17	3.5
872	ENSMUSG00000055826	7	1	ENSMUSG00000029359	5	8	0.55	0.24	3.33
995	ENSMUSG00000055882	2	1	ENSMUSG00000007036	17	20	0.49	0.36	4.36	0.0916667
2190	ENSMUSG00000055891	3	1	ENSMUSG00000015290	X	4	0.37	0.59	1.19
102	ENSMUSG00000056155	8	2	ENSMUSG00000051965	7	1	0.335	0.52	3.28
2352	ENSMUSG00000056679	X	3	ENSMUSG00000072875	6	1	0.515	0.34	2.33
502	ENSMUSG00000056772	14	1	ENSMUSG00000028495	4	5	0.97	0.01	0.02
950	ENSMUSG00000056836	7	1	ENSMUSG00000032171	9	4	0.27	0.75	1.66
164	ENSMUSG00000056854	X	1	ENSMUSG00000032015	9	13	0.285	0.68	4.06	0
1489	ENSMUSG00000056904	9	1	ENSMUSG00000023004	15	4	0.96	0.0086	0.03
505	ENSMUSG00000057050	11	2	ENSMUSG00000050015	2	1	0.645	0.22	1.65	0
1177	ENSMUSG00000057068	5	7	ENSMUSG00000078315	X	1	0.21	0.55	2.94	0
3483	ENSMUSG00000057209	13	1	ENSMUSG00000069282	13	2	0.81	0.1	0.14
111	ENSMUSG00000057244	5	1	ENSMUSG00000044533	17	5	0.98	0	0
1350	ENSMUSG00000057300	10	1	ENSMUSG00000052818	10	2	0.76	0.15	3.18
3002	ENSMUSG00000057506	19	5	ENSMUSG00000025201	2	1	1	0	0.0082
3002	ENSMUSG00000057506	19	5	ENSMUSG00000079907	1	1	0.885	0.02	0.06
986	ENSMUSG00000057522	11	11	ENSMUSG00000080011	3	1	0.56	0.25	0.74
372	ENSMUSG00000057534	11	2	ENSMUSG00000062197	16	1	0.405
1107	ENSMUSG00000057605	19	1	ENSMUSG00000029614	5	7	0.975	0.0077	0.04
2012	ENSMUSG00000057615	X	1	ENSMUSG00000047686	X	2	0.13	0.96	2.17
1752	ENSMUSG00000057666	6	7	ENSMUSG00000078162	3	1	0.99	0.04	0.06
1566	ENSMUSG00000057777	3	1	ENSMUSG00000044313	3	7	0.22	0.89	3.94	0.0294118
375	ENSMUSG00000057805	X	2	ENSMUSG00000059695	12	1	0.68	0.11	0.09
1166	ENSMUSG00000057829	3	1	ENSMUSG00000024661	19	4	0.505	0.38	1.2
2107	ENSMUSG00000057841	6	4	ENSMUSG00000063816	X	1	0.91	0.03	0.06
1536	ENSMUSG00000057863	17	4	ENSMUSG00000064081	15	1	0.915	0.06	0.28
1536	ENSMUSG00000057863	17	4	ENSMUSG00000024205	11	1	0.745	0.12	0.33
1536	ENSMUSG00000057863	17	4	ENSMUSG00000066771	9	1	0.93	0.04	0.15
1536	ENSMUSG00000057863	17	4	ENSMUSG00000066629	12	1	0.98	0.0075	0.04
1536	ENSMUSG00000057863	17	4	ENSMUSG00000066478	9	1	0.985	0.02	0.36
576	ENSMUSG00000057924	8	2	ENSMUSG00000074158	7	1	0.46	0.26	0.13
1976	ENSMUSG00000057985	9	3	ENSMUSG00000078116	9	1	0.65
237	ENSMUSG00000058254	X	8	ENSMUSG00000042668	7	1	0.515	0.24	0.49
2424	ENSMUSG00000058503	5	11	ENSMUSG00000080052	X	1	0.52
538	ENSMUSG00000058546	11	5	ENSMUSG00000063556	14	1	1	0.05	0.07
243	ENSMUSG00000058550	16	8	ENSMUSG00000079966	18	1	0.885	0.02	0.07
3096	ENSMUSG00000058600	15	5	ENSMUSG00000062582	12	1	0.995	0	0.01
2303	ENSMUSG00000058670	X	1	ENSMUSG00000026803	2	12	0.145			0
2303	ENSMUSG00000058670	X	1	ENSMUSG00000042508	5	18	0.49			0
1976	ENSMUSG00000058692	9	2	ENSMUSG00000078116	9	1	0.69
2098	ENSMUSG00000058745	14	1	ENSMUSG00000066149	4	4	1	0	0.04
1969	ENSMUSG00000058777	9	2	ENSMUSG00000062742	18	1	0.8	0.01	0.02
2519	ENSMUSG00000058799	10	16	ENSMUSG00000055733	X	1	0.335	0.49	1.54	0.770492
1969	ENSMUSG00000058838	9	1	ENSMUSG00000020460	11	6	1	0	0
1969	ENSMUSG00000058838	9	1	ENSMUSG00000042213	6	13	0.19			0.766667
1225	ENSMUSG00000058905	5	1	ENSMUSG00000030432	7	5	0.99	0.0032	0
3048	ENSMUSG00000058906	8	1	ENSMUSG00000070902	4	2	0.895	0.05	0.04
1569	ENSMUSG00000058923	6	1	ENSMUSG00000062905	6	3	0.795	0.08	0.26
994	ENSMUSG00000058927	19	1	ENSMUSG00000063694	6	3	1	0	0
617	ENSMUSG00000059064	5	1	ENSMUSG00000034892	12	3	0.98	0	0
36	ENSMUSG00000059070	7	7	ENSMUSG00000080114	2	1	0.675
1569	ENSMUSG00000059204	6	1	ENSMUSG00000062905	6	3	0.835	0.07	0.32
314	ENSMUSG00000059252	9	1	ENSMUSG00000060126	14	6	0.94	0.01	0.04
271	ENSMUSG00000059343	4	1	ENSMUSG00000030695	7	10	0.89	0.02	0.18
271	ENSMUSG00000059343	4	1	ENSMUSG00000017390	11	9	0.8	0.13	1.89
3345	ENSMUSG00000059366	9	1	ENSMUSG00000060254	9	2	0.55	0.35	2.54
3345	ENSMUSG00000059366	9	1	ENSMUSG00000043331	9	2	0.7	0.2	1.81	0
1120	ENSMUSG00000059395	13	1	ENSMUSG00000031403	X	15	0.08	1.82	1.89	0
783	ENSMUSG00000059448	4	1	ENSMUSG00000051593	4	3	0.7	0.19	2.4	0
819	ENSMUSG00000059647	1	1	ENSMUSG00000029836	6	6	1	0.0052	0.02
375	ENSMUSG00000059695	12	1	ENSMUSG00000049155	15	2	0.445	0.59	0.76
1281	ENSMUSG00000059814	10	1	ENSMUSG00000015656	9	9	0.98	0.0052	0.03
297	ENSMUSG00000059995	11	13	ENSMUSG00000074748	10	1	0.325			0
576	ENSMUSG00000060149	17	1	ENSMUSG00000057924	8	2	0.49	0.27	0.12
2194	ENSMUSG00000060198	13	1	ENSMUSG00000047675	4	6	0.965	0.0021	0.02
2162	ENSMUSG00000060244	1	1	ENSMUSG00000025134	11	6	0.805	0.03	0.29	0.122449
2244	ENSMUSG00000060461	9	3	ENSMUSG00000062226	X	1	0.83	0.08	0.15
682	ENSMUSG00000060499	12	1	ENSMUSG00000008682	X	7	0.955
1198	ENSMUSG00000060743	1	5	ENSMUSG00000062808	13	1	0.97	0.02	3.41
572	ENSMUSG00000060759	7	1	ENSMUSG00000070421	7	2	0.925	0.03	0.02
1592	ENSMUSG00000060782	6	1	ENSMUSG00000029389	5	14	0.225			0
1766	ENSMUSG00000060811	16	1	ENSMUSG00000019755	2	6	0.065
505	ENSMUSG00000060918	11	1	ENSMUSG00000061900	2	2	0.585	0.33	1.75	0
505	ENSMUSG00000060918	11	1	ENSMUSG00000048356	19	3	0.585	0.33	1.86	0
701	ENSMUSG00000060938	11	4	ENSMUSG00000066489	12	1	0.91	0.04	0.17
1752	ENSMUSG00000061099	7	11	ENSMUSG00000078162	3	1	0.615
450	ENSMUSG00000061115	12	2	ENSMUSG00000058640	17	1	0.98	0.0056	0.02
161	ENSMUSG00000061165	9	3	ENSMUSG00000049073	9	1	0.66	0.25	1.44
3483	ENSMUSG00000061222	13	1	ENSMUSG00000069282	13	2	0.805	0.07	0.16
1894	ENSMUSG00000061283	X	1	ENSMUSG00000062175	2	4	0.275	0.76	2.35	0.25
2151	ENSMUSG00000061330	13	1	ENSMUSG00000008668	17	5	0.99	0.003	0.01
1701	ENSMUSG00000061477	12	7	ENSMUSG00000078106	19	1	0.975	0.0024	0.0065
1701	ENSMUSG00000061477	12	7	ENSMUSG00000079957	6	1	0.85	0.07	0.07
2175	ENSMUSG00000061787	7	5	ENSMUSG00000050978	15	1	0.85	0.06	0.13
583	ENSMUSG00000061863	1	2	ENSMUSG00000072460	7	1	0.92	0.03	0.07
3508	ENSMUSG00000061983	10	6	ENSMUSG00000069862	8	1	1	0	0
3508	ENSMUSG00000061983	10	6	ENSMUSG00000067038	19	1	1	0	0
1920	ENSMUSG00000061988	13	1	ENSMUSG00000037805	17	6	0.885	0.05	0.15	0
2583	ENSMUSG00000062006	3	5	ENSMUSG00000060730	5	1	0.97	0.01	0.06
2583	ENSMUSG00000062006	3	5	ENSMUSG00000061669	13	1	0.94	0.02	0.02
1955	ENSMUSG00000062083	19	1	ENSMUSG00000003426	7	8	0.92	0.03	0.09
1955	ENSMUSG00000062083	19	1	ENSMUSG00000074129	7	10	0.09
1202	ENSMUSG00000062093	14	2	ENSMUSG00000079956	3	1	0.54	0.2	2.31
1524	ENSMUSG00000062196	18	1	ENSMUSG00000027533	3	4	0.88	0.05	0.08	0
1350	ENSMUSG00000062239	10	1	ENSMUSG00000058513	10	2	0.88	0.04	0.16
3438	ENSMUSG00000062284	16	1	ENSMUSG00000025290	14	6	0.94	0.02	0.02
3497	ENSMUSG00000062328	18	7	ENSMUSG00000080014	3	1	0.805
1166	ENSMUSG00000062382	13	1	ENSMUSG00000050708	7	4	1	0	0
183	ENSMUSG00000062397	15	4	ENSMUSG00000067015	1	1	0.97
310	ENSMUSG00000062483	7	1	ENSMUSG00000066850	7	3	0.655	0.21	0.43	0.0327869
3096	ENSMUSG00000062582	12	1	ENSMUSG00000070428	3	2	0.95	0.02	0.03
3256	ENSMUSG00000062647	2	8	ENSMUSG00000068579	15	1	0.98	0.0047	0.04
3256	ENSMUSG00000062647	2	8	ENSMUSG00000062874	9	1	0.92	0.03	0.05
3256	ENSMUSG00000062647	2	8	ENSMUSG00000062424	16	1	0.775	0.07	0.12
3256	ENSMUSG00000062647	2	8	ENSMUSG00000070289	9	1	0.98	0.0093	0.02
2589	ENSMUSG00000062678	10	1	ENSMUSG00000040824	7	3	0.97	0.01	0.01
1077	ENSMUSG00000062933	9	1	ENSMUSG00000021868	14	6	0.685	0.16	3.38
1077	ENSMUSG00000062933	9	1	ENSMUSG00000071866	11	5	1	0	0
949	ENSMUSG00000062997	2	4	ENSMUSG00000080081	15	1	0.865	0.05	0.09
1185	ENSMUSG00000063324	19	1	ENSMUSG00000007892	9	3	0.885	0.05	0.2	0.295082
441	ENSMUSG00000063427	16	2	ENSMUSG00000067663	15	1	0.53	0.22	2.82
3167	ENSMUSG00000063524	4	12	ENSMUSG00000064193	2	1	1	0.0013	0.02
2508	ENSMUSG00000063543	9	1	ENSMUSG00000001056	11	4	0.32	0.63	3.26	0.516949
2508	ENSMUSG00000063543	9	1	ENSMUSG00000063480	15	3	1	0	0
378	ENSMUSG00000063777	19	1	ENSMUSG00000045030	19	3	0.73	0.15	1.1	0
2052	ENSMUSG00000063844	2	2	ENSMUSG00000074954	2	1	0.66	0.23	1.88	0.0833333
1371	ENSMUSG00000063851	4	4	ENSMUSG00000070661	4	1	0.185			0.0909091
2840	ENSMUSG00000064064	8	1	ENSMUSG00000039828	15	18	0.44	0.16	0.34
3167	ENSMUSG00000064193	2	1	ENSMUSG00000060600	11	12	0.83	0.12	1.48
1674	ENSMUSG00000064208	10	1	ENSMUSG00000038965	16	5	0.98	0.0062	0
3476	ENSMUSG00000064317	10	1	ENSMUSG00000035215	10	4	1	0.0083	0
2583	ENSMUSG00000066116	4	1	ENSMUSG00000062006	3	5	0.99	0.0038	0.03
2809	ENSMUSG00000066252	4	1	ENSMUSG00000042118	13	8	0.7	0.17	0.97
450	ENSMUSG00000066443	9	1	ENSMUSG00000041453	5	6	1	0	0	0.852174
450	ENSMUSG00000066443	9	1	ENSMUSG00000061115	12	2	0.99	0.02	0.01
3256	ENSMUSG00000066452	9	1	ENSMUSG00000062647	2	8	1	0	0.01
3497	ENSMUSG00000066475	12	1	ENSMUSG00000062328	18	7	0.96	0.0051	0
17	ENSMUSG00000066530	19	1	ENSMUSG00000066551	5	5	0.99	0.0077	0.04
17	ENSMUSG00000066551	5	5	ENSMUSG00000070058	8	1	0.89	0.03	0.08
17	ENSMUSG00000066551	5	5	ENSMUSG00000062477	6	1	0.78	0.05	0.08
1976	ENSMUSG00000066896	9	2	ENSMUSG00000066903	9	1	0.61	0.26	0.85
1342	ENSMUSG00000067161	5	1	ENSMUSG00000016319	X	4	0.96	0.01	0.02
1724	ENSMUSG00000067288	17	4	ENSMUSG00000066407	7	1	0.86	0.06	0.12
1724	ENSMUSG00000067288	17	4	ENSMUSG00000072576	5	1	0.97	0.01	0.07
1337	ENSMUSG00000067370	17	1	ENSMUSG00000034780	2	2	0.27	0.86	4.08	0.0701754
2842	ENSMUSG00000067455	6	2	ENSMUSG00000068851	3	1	0.995	0.0081	2.7	1
2842	ENSMUSG00000067455	6	2	ENSMUSG00000060639	13	1	0.99	0.004	2.17	1
2842	ENSMUSG00000067455	6	2	ENSMUSG00000060093	13	1	0.995	0.0039	2.73	1
2842	ENSMUSG00000067455	6	2	ENSMUSG00000060832	13	1	0.995	0.0079	3.02	1
2842	ENSMUSG00000067455	6	2	ENSMUSG00000061482	13	1	0.995	0	1.94	1
2019	ENSMUSG00000067575	17	1	ENSMUSG00000060636	16	5	1	0	0.01
3017	ENSMUSG00000067649	X	5	ENSMUSG00000070520	7	1	0.36	0.53	2.68	0.0810811
3017	ENSMUSG00000067649	X	5	ENSMUSG00000046180	X	1	0.37	0.49	0.93	0.0901639
1547	ENSMUSG00000067716	1	1	ENSMUSG00000033075	15	18	0.355
1547	ENSMUSG00000067716	1	1	ENSMUSG00000022855	16	17	0.48
1512	ENSMUSG00000067870	15	1	ENSMUSG00000073702	1	5	1	0	0
851	ENSMUSG00000068113	X	1	ENSMUSG00000029552	6	9	0.82	0.08	0.33	0.0330579
1969	ENSMUSG00000068240	4	1	ENSMUSG00000010376	14	4	0.41	0.44	2.92	0.172131
1969	ENSMUSG00000068240	4	1	ENSMUSG00000063789	8	4	1	0	0	1
1969	ENSMUSG00000068240	4	1	ENSMUSG00000058777	9	2	0.885	0.0047	0
354	ENSMUSG00000068262	6	1	ENSMUSG00000002500	17	7	0.575	0.17	1.98
269	ENSMUSG00000068631	8	1	ENSMUSG00000065968	16	3	0.715	0.11	0.08
127	ENSMUSG00000068689	6	2	ENSMUSG00000080059	8	1	0.815	0.09	0.09
127	ENSMUSG00000068689	6	2	ENSMUSG00000080006	3	1	0.755	0.13	0.18
2914	ENSMUSG00000068749	3	9	ENSMUSG00000050490	10	1	0.98	0.0042	0.01
1909	ENSMUSG00000068819	2	1	ENSMUSG00000047039	2	2	0.81	0.1	0.82
2107	ENSMUSG00000068969	3	1	ENSMUSG00000057841	6	4	0.93	0.03	0.12
1724	ENSMUSG00000069196	13	1	ENSMUSG00000067288	17	4	0.98
2842	ENSMUSG00000069266	13	1	ENSMUSG00000067455	6	2	0.995	0.0039	3.03	1
1892	ENSMUSG00000069268	13	1	ENSMUSG00000069300	13	2	0.98	0	0.22
3483	ENSMUSG00000069299	13	1	ENSMUSG00000069282	13	2	0.775	0.1	0.19
1892	ENSMUSG00000069308	13	3	ENSMUSG00000069268	13	1	0.715	0.0058	0.2
48	ENSMUSG00000069379	18	1	ENSMUSG00000069744	11	6	0.95	0.02	0.05
1760	ENSMUSG00000069582	10	2	ENSMUSG00000048294	11	1	0.435	0.41	3.36
494	ENSMUSG00000069682	10	2	ENSMUSG00000063328	3	1	1	0.0035	0.01
48	ENSMUSG00000069744	11	6	ENSMUSG00000069962	8	1	0.94	0.02	0.08
2515	ENSMUSG00000069899	11	1	ENSMUSG00000040848	1	9	0.595	0.3	1.48	0.383333
2515	ENSMUSG00000069899	11	1	ENSMUSG00000073468	17	5	0.815	0.07	0.16
1752	ENSMUSG00000070025	8	1	ENSMUSG00000078967	8	2	0.99	0.0026	0.0045
2321	ENSMUSG00000070031	1	17	ENSMUSG00000079928	10	1	0.525
2989	ENSMUSG00000070343	3	1	ENSMUSG00000059291	4	6	0.97	0.007	0
3333	ENSMUSG00000070345	11	6	ENSMUSG00000045336	1	1	0.065			0.2
1752	ENSMUSG00000070443	3	2	ENSMUSG00000078191	5	1	0.97	0.01	0.02
2826	ENSMUSG00000070527	7	1	ENSMUSG00000029922	6	8	0.435	0.4	1.33	0
668	ENSMUSG00000070561	7	1	ENSMUSG00000038026	1	4	0.415	0.39	3.84	0
876	ENSMUSG00000070713	15	1	ENSMUSG00000040681	16	6	0.435	0.45	1.09
876	ENSMUSG00000070713	15	1	ENSMUSG00000031245	X	6	0.265	0.43	1.14
876	ENSMUSG00000070713	15	1	ENSMUSG00000003038	4	7	0.9	0.02	0.02
1719	ENSMUSG00000070903	4	2	ENSMUSG00000078355	4	1	0.875	0.05	0.1
1719	ENSMUSG00000070907	4	1	ENSMUSG00000042993	4	2	0.265	0.75	2.4
386	ENSMUSG00000070923	4	1	ENSMUSG00000040387	4	13	0.32	0.73	2.63	0.983607
386	ENSMUSG00000070923	4	1	ENSMUSG00000054920	5	11	0.27			0.991803
386	ENSMUSG00000070923	4	1	ENSMUSG00000042514	18	8	0.325	0.73	1.78	0.0327869
2874	ENSMUSG00000070934	4	1	ENSMUSG00000041658	X	11	0.89	0.01	2.24	0.478992
2851	ENSMUSG00000070980	4	1	ENSMUSG00000029580	5	6	0.415	0.48	3.74	0.0188679
783	ENSMUSG00000070983	4	1	ENSMUSG00000046450	4	2	0.59	0.32	4.11	0.00909091
3143	ENSMUSG00000071150	6	1	ENSMUSG00000054497	6	2	0.365	0.56	0.96
1092	ENSMUSG00000071244	14	1	ENSMUSG00000062260	4	4	0.74	0.09	0.15
3005	ENSMUSG00000071273	17	1	ENSMUSG00000061479	7	7	0.905	0.02	0.04
2159	ENSMUSG00000071716	15	5	ENSMUSG00000080033	6	1	0.16	1.16	3.79
3364	ENSMUSG00000071749	15	1	ENSMUSG00000046774	X	7	0.365	0.51	0.71	0
1166	ENSMUSG00000071815	X	1	ENSMUSG00000024661	19	4	0.54	0.36	1.68
1569	ENSMUSG00000071893	6	1	ENSMUSG00000062905	6	3	0.785	0.09	0.29	0
1763	ENSMUSG00000072103	5	1	ENSMUSG00000047977	14	3	0.64	0.21	0.98	0.037037
1462	ENSMUSG00000072211	17	1	ENSMUSG00000067941	17	2	0.9	0.03	0.11
3412	ENSMUSG00000072381	3	1	ENSMUSG00000032892	11	6	0.925	0.0028	0.0062
243	ENSMUSG00000072419	16	7	ENSMUSG00000044065	19	1	0.99	0.0043	0.01
583	ENSMUSG00000072460	7	1	ENSMUSG00000038717	9	4	0.87	0.01	0.04
127	ENSMUSG00000072528	18	1	ENSMUSG00000068689	6	2	0.725	0.17	0.24
522	ENSMUSG00000072707	14	1	ENSMUSG00000064252	11	2	0.6	0.27	4.08
773	ENSMUSG00000072872	6	5	ENSMUSG00000055763	13	1	0.99	0.0041	0.01
1895	ENSMUSG00000073198	12	1	ENSMUSG00000022051	14	7	0.99	0.0021	0.01
1895	ENSMUSG00000073198	12	1	ENSMUSG00000078566	7	6	0.545	0.26	1.58
447	ENSMUSG00000073524	18	1	ENSMUSG00000013822	9	3	0.87	0.05	0.16
2431	ENSMUSG00000073552	1	1	ENSMUSG00000032126	9	14	0.14	0.0064	0.03
1512	ENSMUSG00000073702	1	5	ENSMUSG00000051723	13	1	0.96	0.1	0.17
1512	ENSMUSG00000073702	1	5	ENSMUSG00000066389	12	1	0.93	0.02	0.02
1512	ENSMUSG00000073702	1	5	ENSMUSG00000072255	12	1	0.96	0.02	0.01
1512	ENSMUSG00000073702	1	5	ENSMUSG00000079917	13	1	0.625	0.11	0.33
1719	ENSMUSG00000073812	4	2	ENSMUSG00000070907	4	1	0.88	0.05	0.06
2323	ENSMUSG00000073838	7	10	ENSMUSG00000030735	8	1	0.99	0.001	0.0026
1319	ENSMUSG00000073914	7	1	ENSMUSG00000073956	7	4	0.6	0.31	1.87
3428	ENSMUSG00000073920	7	1	ENSMUSG00000059768	7	3	0.495	0.39	1.69
2985	ENSMUSG00000073941	7	3	ENSMUSG00000073952	7	1	0.595	0.29	1.71
377	ENSMUSG00000073959	7	1	ENSMUSG00000062142	7	2	0.905	0.04	0.23
3039	ENSMUSG00000073964	7	1	ENSMUSG00000066268	7	2	0.675	0.22	1.18	0
377	ENSMUSG00000073966	7	1	ENSMUSG00000066262	7	2	0.57	0.33	2.09	0.00833333
1121	ENSMUSG00000074046	8	1	ENSMUSG00000035530	11	4	0.93	0.03	0.01
2902	ENSMUSG00000074160	7	8	ENSMUSG00000079898	17	1	0.605	0.27	0.8
986	ENSMUSG00000074432	3	2	ENSMUSG00000060256	3	1	0.695	0.07	0.07
2614	ENSMUSG00000074460	9	1	ENSMUSG00000056130	18	3	0.085	1.57	3.65	0.139344
2614	ENSMUSG00000074460	9	1	ENSMUSG00000029390	5	5	1	0	0
1775	ENSMUSG00000074620	3	1	ENSMUSG00000031198	X	5	0.775	0.09	0.81
3027	ENSMUSG00000074622	2	1	ENSMUSG00000040632	14	4	0.425			0.469565
3027	ENSMUSG00000074622	2	1	ENSMUSG00000055435	8	3	0.51	0.29	99	0.5
1058	ENSMUSG00000074734	10	1	ENSMUSG00000051316	18	2	0.485	0.38	1.53
2809	ENSMUSG00000074768	13	8	ENSMUSG00000069324	18	1	1
1918	ENSMUSG00000074781	10	4	ENSMUSG00000063447	5	1	0.45	0.54	2.32
3017	ENSMUSG00000074881	2	1	ENSMUSG00000064129	X	2	0.3	0.55	1.87
2344	ENSMUSG00000074909	19	1	ENSMUSG00000002319	14	30	0.2
1289	ENSMUSG00000074910	13	1	ENSMUSG00000032002	9	8	0.295	0.7	3.57
2158	ENSMUSG00000074922	19	1	ENSMUSG00000036013	X	10	0.285			0.0298507
2893	ENSMUSG00000074939	2	1	ENSMUSG00000046159	13	5	0.445	0.34	2.57	0
1986	ENSMUSG00000075088	2	1	ENSMUSG00000075073	2	3	0.705	0.19	1.29	0
426	ENSMUSG00000075095	2	5	ENSMUSG00000075112	2	1	0.795	0.09	0.57
1952	ENSMUSG00000075196	2	1	ENSMUSG00000075179	2	3	0.775	0.13	0.51
2075	ENSMUSG00000075232	10	8	ENSMUSG00000060096	18	1	1	0.0028	0.0036
745	ENSMUSG00000075239	2	1	ENSMUSG00000027014	2	21	0.915	0.01	0.02
951	ENSMUSG00000075279	2	1	ENSMUSG00000037772	7	5	1	0	0
505	ENSMUSG00000075383	2	2	ENSMUSG00000054141	9	1	0.585	0.28	3.39
2876	ENSMUSG00000075394	15	2	ENSMUSG00000029112	5	1	0.325	0.32	2.4
111	ENSMUSG00000075515	14	1	ENSMUSG00000074250	9	4	0.68	0.14	0.18
1462	ENSMUSG00000075598	5	3	ENSMUSG00000073457	17	1	0.85	0.04	0.14
1392	ENSMUSG00000075707	12	1	ENSMUSG00000007682	12	2	0.335	0.71	3.82	0
1402	ENSMUSG00000076431	13	2	ENSMUSG00000063632	12	1	0.335			0.747748
2732	ENSMUSG00000076438	4	1	ENSMUSG00000022186	15	17	0.68	0.23	2.22
3042	ENSMUSG00000076441	2	16	ENSMUSG00000046687	10	1	0.99	0.0022	0.01
3508	ENSMUSG00000078087	7	1	ENSMUSG00000061983	10	6	1	0	0
1933	ENSMUSG00000078093	16	1	ENSMUSG00000046862	4	5	0.25
1933	ENSMUSG00000078093	16	1	ENSMUSG00000078626	4	4	0.9
1701	ENSMUSG00000078106	19	1	ENSMUSG00000080207	13	2	0.635	0.16	0.28
892	ENSMUSG00000078109	10	1	ENSMUSG00000078974	11	4	1
1862	ENSMUSG00000078127	14	1	ENSMUSG00000035420	18	4	0.175			1
1451	ENSMUSG00000078151	11	1	ENSMUSG00000035399	2	4	0.99
1702	ENSMUSG00000078153	11	1	ENSMUSG00000022216	14	11	0.47	0.43	1.49	0.513043
842	ENSMUSG00000078154	11	1	ENSMUSG00000024856	19	4	0.605	0.27	3.31	0.991803
3467	ENSMUSG00000078179	6	1	ENSMUSG00000031438	X	7	0.435			0.0181818
2244	ENSMUSG00000078182	5	1	ENSMUSG00000060461	9	3	0.94	0.02	0.04
78	ENSMUSG00000078185	1	1	ENSMUSG00000025531	X	15	0.63	0.25	1.32	0.0126582
1376	ENSMUSG00000078199	2	1	ENSMUSG00000022442	15	12	0.1
224	ENSMUSG00000078212	X	1	ENSMUSG00000079650	X	2	1	0	0.0048
3398	ENSMUSG00000078235	4	1	ENSMUSG00000045658	1	3	0.185	0.89	3.56
465	ENSMUSG00000078238	4	1	ENSMUSG00000056071	3	3	0.325	0.63	3
465	ENSMUSG00000078238	4	1	ENSMUSG00000044080	3	4	0.37
538	ENSMUSG00000078289	15	1	ENSMUSG00000058546	11	5	0.915	0.03	0.05
1264	ENSMUSG00000078297	15	1	ENSMUSG00000068523	3	3	0.95	0.02	0.01
941	ENSMUSG00000078305	9	1	ENSMUSG00000018040	15	7	0.96	0.01	0.02
1752	ENSMUSG00000078308	9	1	ENSMUSG00000078967	8	2	0.945	0.04	0.08
1022	ENSMUSG00000078326	X	1	ENSMUSG00000040298	7	16	0.185
1022	ENSMUSG00000078333	X	1	ENSMUSG00000001157	6	14	0.45
1719	ENSMUSG00000078641	4	2	ENSMUSG00000078353	4	1	0.91	0.04	0.07
1719	ENSMUSG00000078644	4	2	ENSMUSG00000045364	4	1	0.27
1760	ENSMUSG00000078668	11	5	ENSMUSG00000075566	11	1	0.65
197	ENSMUSG00000078812	11	7	ENSMUSG00000043618	5	1	0.9	0.02	0.04
1572	ENSMUSG00000078851	11	1	ENSMUSG00000041126	11	5	0.6	0.48	3.25	0.161017
1752	ENSMUSG00000078965	11	2	ENSMUSG00000078300	15	1	0.99	0.05	0.15
1752	ENSMUSG00000078967	8	2	ENSMUSG00000078162	3	1	1	0.04	0.06
1702	ENSMUSG00000079197	14	11	ENSMUSG00000078153	11	1	0.935	0	0.02
1752	ENSMUSG00000079360	14	4	ENSMUSG00000078300	15	1	0.99	0.05	0.13
121	ENSMUSG00000079411	X	4	ENSMUSG00000043415	2	1	0.065			0.112903
2945	ENSMUSG00000079435	X	5	ENSMUSG00000079988	2	1	0.88	0.06	0.16
950	ENSMUSG00000079480	X	4	ENSMUSG00000056836	7	1	1	0	0.0096
1752	ENSMUSG00000079501	6	2	ENSMUSG00000078088	7	1	1	0.04	0.06
1752	ENSMUSG00000079558	9	3	ENSMUSG00000078162	3	1	0.93	0.04	0.14
224	ENSMUSG00000079566	X	2	ENSMUSG00000080073	X	1	0.97	0.01	0.01
1283	ENSMUSG00000079641	X	3	ENSMUSG00000036305	15	1	1	0	0.02
224	ENSMUSG00000079647	X	2	ENSMUSG00000078212	X	1	0.96	0.01	0.02
3481	ENSMUSG00000079868	7	1	ENSMUSG00000038690	5	5	0.71
1957	ENSMUSG00000079871	2	1	ENSMUSG00000026568	1	5	0.225			0.0336134
2693	ENSMUSG00000079876	11	1	ENSMUSG00000053740	18	2	0.27
2043	ENSMUSG00000079896	1	1	ENSMUSG00000051113	7	5	0.21
1480	ENSMUSG00000079902	17	1	ENSMUSG00000008690	15	20	0.71
2121	ENSMUSG00000079904	1	1	ENSMUSG00000028156	3	7	0.48	0.34	2.66
2121	ENSMUSG00000079904	1	1	ENSMUSG00000074895	13	7	0.54
2346	ENSMUSG00000079909	1	1	ENSMUSG00000048652	3	2	0.325	0.74	2.34	0.01
2346	ENSMUSG00000079909	1	1	ENSMUSG00000029131	5	10	0.54	0.19	1.87	0.018018
359	ENSMUSG00000079931	10	1	ENSMUSG00000044457	1	5	0.64	0.22	0.48
1648	ENSMUSG00000079932	10	1	ENSMUSG00000035951	7	2	0.33	0.68	3.34
855	ENSMUSG00000079941	13	1	ENSMUSG00000061518	1	4	1	0	0.02
2049	ENSMUSG00000079955	12	1	ENSMUSG00000034311	X	30	0.735	0.16	0.51
1421	ENSMUSG00000079960	6	1	ENSMUSG00000027016	2	10	0.565
2460	ENSMUSG00000079967	6	1	ENSMUSG00000001767	2	14	0.875	0.05	0.35
2460	ENSMUSG00000079967	6	1	ENSMUSG00000019470	8	19	0.155	1.15	4.49
712	ENSMUSG00000079972	4	1	ENSMUSG00000031683	8	4	0.405	0.47	2.11	0
1060	ENSMUSG00000079978	16	1	ENSMUSG00000022754	16	6	0.235
1848	ENSMUSG00000079980	4	1	ENSMUSG00000022427	15	4	0.905	0.04	0.03
1346	ENSMUSG00000079981	17	1	ENSMUSG00000078962	11	9	0.71	0.04	0.05
876	ENSMUSG00000079983	17	1	ENSMUSG00000066456	9	6	0.415
574	ENSMUSG00000079998	14	1	ENSMUSG00000063457	10	5	0.81
3017	ENSMUSG00000080024	X	1	ENSMUSG00000031118	X	4	0.47
3017	ENSMUSG00000080024	X	1	ENSMUSG00000031179	X	4	0.48	0.34	0.46
1018	ENSMUSG00000080029	1	1	ENSMUSG00000016831	14	10	0.93	0.02	0.04
1410	ENSMUSG00000080032	6	1	ENSMUSG00000029319	5	7	0.925	0.03	0.05
1754	ENSMUSG00000080044	X	1	ENSMUSG00000038570	7	4	0.365
2771	ENSMUSG00000080045	X	1	ENSMUSG00000073085	X	3	0.5	0.37	1.05
1166	ENSMUSG00000080048	X	1	ENSMUSG00000024661	19	4	0.53	0.33	1.88
1166	ENSMUSG00000080048	X	1	ENSMUSG00000079518	X	7	0.4	0.48	0.71
1586	ENSMUSG00000080050	X	1	ENSMUSG00000049672	17	3	0.64
1202	ENSMUSG00000080055	X	1	ENSMUSG00000022283	15	15	0.44	0.15	3.04
1547	ENSMUSG00000080057	X	1	ENSMUSG00000022772	16	10	0.245
1022	ENSMUSG00000080061	X	1	ENSMUSG00000001157	6	14	0.465	0.49	1.56
3017	ENSMUSG00000080069	X	1	ENSMUSG00000067649	X	5	0.37
386	ENSMUSG00000080080	15	1	ENSMUSG00000078484	4	12	0.18			0
1252	ENSMUSG00000080085	7	1	ENSMUSG00000036850	2	2	0.915	0.03	0.08
1519	ENSMUSG00000080172	3	3	ENSMUSG00000053189	12	1	0.565	0.28	2.7
1902	ENSMUSG00000080218	5	2	ENSMUSG00000070990	4	1	0.36	0.28	99
1902	ENSMUSG00000080218	5	2	ENSMUSG00000067261	4	1	0.375	0.28	99	0.181818
3071	ENSMUSG00000080230	1	2	ENSMUSG00000062818	6	1	0.44	0.39	0.71
1752	ENSMUSG00000080303	1	4	ENSMUSG00000078300	15	1	0.665	0.13	0.27
